# Supplementary material for: Gut Microbiota as a Source of Uremic Toxins
Source: Int J Mol Sci. 2022 Jan 1;23(1):483. doi: 10.3390/ijms23010483 (PMC8745165; doi:10.3390/ijms23010483)
Supplement: Supplementary file 1 [file ijms-23-00483-s001.zip]

Archive with 7 entries (6 files):
- sup/
- sup/FS1.pdf
- sup/TS1 all connections.xlsx
- sup/TS2 aggregated data.xlsx
- sup/TS3 synt-met.xlsx
- sup/TS4.zip
- sup/TS_5.xlsx
