# Supplementary material for: Gut Microbiota as a Source of Uremic Toxins
Source: Int J Mol Sci. 2022 Jan 1;23(1):483. doi: 10.3390/ijms23010483 (PMC8745165; doi:10.3390/ijms23010483)
Supplement: Supplementary file 1 [file ijms-23-00483-s001.zip › sup/TS1 all connections.xlsx]

## Sheet: Лист1
Raw KEGG data for bacterial synthetic and degrading enzymatic reactions for uremic toxins. Data is provided
Reaction ID	Toxin KEGG_ID	ENZYME code	Toxin Name	KEGG PATHWAY_id	KEGG PATHWAY	Bacteria	Type
R00102	C00153	3.5.1.-	Nicotinamide	rn01100	path:kpy00760	kpy	synthesis
R00102	C00153	3.5.1.-	Nicotinamide	rn00760	path:blx00760	blx	synthesis
R00102	C00153	3.5.1.-	Nicotinamide	rn00760	path:eok00240	eok	synthesis
R00102	C00153	3.5.1.-	Nicotinamide	rn01100	path:elp02026	elp	synthesis
R00102	C00153	3.5.1.-	Nicotinamide	rn00760	path:ecq00240	ecq	synthesis
R00102	C00153	3.5.1.-	Nicotinamide	rn00760	path:rhr00240	rhr	synthesis
R00102	C00153	3.5.1.-	Nicotinamide	rn01100	path:strm00760	strm	synthesis
R00102	C00153	3.5.1.-	Nicotinamide	rn01100	path:kpr00520	kpr	synthesis
R00102	C00153	3.5.1.-	Nicotinamide	rn01100	path:ahj00520	ahj	synthesis
R00102	C00153	3.5.1.-	Nicotinamide	rn01100	path:eck00760	eck	synthesis
R00102	C00153	3.5.1.-	Nicotinamide	rn00760	path:ron00240	ron	synthesis
R00102	C00153	3.5.1.-	Nicotinamide	rn01100	path:ahd00760	ahd	synthesis
R00102	C00153	3.5.1.-	Nicotinamide	rn00760	path:ecp00760	ecp	synthesis
R00102	C00153	3.5.1.-	Nicotinamide	rn00760	path:psk00760	psk	synthesis
R00102	C00153	3.5.1.-	Nicotinamide	rn00760	path:ebw00520	ebw	synthesis
R00102	C00153	3.5.1.-	Nicotinamide	rn01100	path:mhg00520	mhg	synthesis
R00102	C00153	3.5.1.-	Nicotinamide	rn00760	path:elu00240	elu	synthesis
R00102	C00153	3.5.1.-	Nicotinamide	rn00760	path:ece00520	ece	synthesis
R00102	C00153	3.5.1.-	Nicotinamide	rn00760	path:ecs00760	ecs	synthesis
R00102	C00153	3.5.1.-	Nicotinamide	rn00760	path:strp00332	strp	synthesis
R00102	C00153	3.5.1.-	Nicotinamide	rn00760	path:lmk00730	lmk	synthesis
R00102	C00153	3.5.1.-	Nicotinamide	rn00760	path:eoj00520	eoj	synthesis
R00102	C00153	3.5.1.-	Nicotinamide	rn00760	path:eab00760	eab	synthesis
R00102	C00153	3.5.1.-	Nicotinamide	rn01100	path:eum00240	eum	synthesis
R00102	C00153	3.5.1.-	Nicotinamide	rn00760	path:etr00520	etr	synthesis
R00102	C00153	3.5.1.-	Nicotinamide	rn01100	path:kpnk00240	kpnk	synthesis
R00102	C00153	3.5.1.-	Nicotinamide	rn00760	path:camg00760	camg	synthesis
R00102	C00153	3.5.1.-	Nicotinamide	rn01100	path:mmk00760	mmk	synthesis
R00102	C00153	3.5.1.-	Nicotinamide	rn01100	path:eci02026	eci	synthesis
R00102	C00153	3.5.1.-	Nicotinamide	rn00760	path:ecoi02026	ecoi	synthesis
R00102	C00153	3.5.1.-	Nicotinamide	rn01100	path:eoj00760	eoj	synthesis
R00102	C00153	3.5.1.-	Nicotinamide	rn00760	path:ecs00520	ecs	synthesis
R00102	C00153	3.5.1.-	Nicotinamide	rn00760	path:kpx00760	kpx	synthesis
R00102	C00153	3.5.1.-	Nicotinamide	rn01100	path:etr00520	etr	synthesis
R00102	C00153	3.5.1.-	Nicotinamide	rn00760	path:eco02026	eco	synthesis
R00102	C00153	3.5.1.-	Nicotinamide	rn00760	path:esm00760	esm	synthesis
R00102	C00153	3.5.1.-	Nicotinamide	rn00760	path:mhg00520	mhg	synthesis
R00102	C00153	3.5.1.-	Nicotinamide	rn01100	path:metx00760	metx	synthesis
R00102	C00153	3.5.1.-	Nicotinamide	rn01100	path:geb00760	geb	synthesis
R00102	C00153	3.5.1.-	Nicotinamide	rn00760	path:fpla00760	fpla	synthesis
R00102	C00153	3.5.1.-	Nicotinamide	rn00760	path:acto00760	acto	synthesis
R00102	C00153	3.5.1.-	Nicotinamide	rn01100	path:mmk00520	mmk	synthesis
R00102	C00153	3.5.1.-	Nicotinamide	rn01100	path:elr00240	elr	synthesis
R00102	C00153	3.5.1.-	Nicotinamide	rn01100	path:blab00760	blab	synthesis
R00102	C00153	3.5.1.-	Nicotinamide	rn00760	path:kpw00760	kpw	synthesis
R00102	C00153	3.5.1.-	Nicotinamide	rn00760	path:kpi00760	kpi	synthesis
R00102	C00153	3.5.1.-	Nicotinamide	rn01100	path:elf00760	elf	synthesis
R00102	C00153	3.5.1.-	Nicotinamide	rn01100	path:ecli00760	ecli	synthesis
R00102	C00153	3.5.1.-	Nicotinamide	rn00760	path:etw00240	etw	synthesis
R00102	C00153	3.5.1.-	Nicotinamide	rn01100	path:ecp02026	ecp	synthesis
R00102	C00153	3.5.1.-	Nicotinamide	rn01100	path:esz00240	esz	synthesis
R00102	C00153	3.5.1.-	Nicotinamide	rn01100	path:elf00520	elf	synthesis
R00102	C00153	3.5.1.-	Nicotinamide	rn00760	path:ecp02026	ecp	synthesis
R00102	C00153	3.5.1.-	Nicotinamide	rn00760	path:ebr02026	ebr	synthesis
R00102	C00153	3.5.1.-	Nicotinamide	rn01100	path:ecr00760	ecr	synthesis
R00102	C00153	3.5.1.-	Nicotinamide	rn01100	path:kpi00240	kpi	synthesis
R00102	C00153	3.5.1.-	Nicotinamide	rn00760	path:bdn00760	bdn	synthesis
R00102	C00153	3.5.1.-	Nicotinamide	rn00760	path:ect02026	ect	synthesis
R00102	C00153	3.5.1.-	Nicotinamide	rn01100	path:ekf02026	ekf	synthesis
R00102	C00153	3.5.1.-	Nicotinamide	rn00760	path:ecos00760	ecos	synthesis
R00102	C00153	3.5.1.-	Nicotinamide	rn01100	path:eoh00240	eoh	synthesis
R00102	C00153	3.5.1.-	Nicotinamide	rn01100	path:elo00240	elo	synthesis
R00102	C00153	3.5.1.-	Nicotinamide	rn00760	path:bbrn00760	bbrn	synthesis
R00102	C00153	3.5.1.-	Nicotinamide	rn00760	path:selo00760	selo	synthesis
R00102	C00153	3.5.1.-	Nicotinamide	rn01100	path:ahj00760	ahj	synthesis
R00102	C00153	3.5.1.-	Nicotinamide	rn00760	path:ahp00760	ahp	synthesis
R00102	C00153	3.5.1.-	Nicotinamide	rn01100	path:ecd00760	ecd	synthesis
R00102	C00153	3.5.1.-	Nicotinamide	rn00760	path:blz00760	blz	synthesis
R00102	C00153	3.5.1.-	Nicotinamide	rn01100	path:koc00240	koc	synthesis
R00102	C00153	3.5.1.-	Nicotinamide	rn00760	path:esz00240	esz	synthesis
R00102	C00153	3.5.1.-	Nicotinamide	rn01100	path:ecz02026	ecz	synthesis
R00102	C00153	3.5.1.-	Nicotinamide	rn00760	path:mlu00760	mlu	synthesis
R00102	C00153	3.5.1.-	Nicotinamide	rn01100	path:elr00520	elr	synthesis
R00102	C00153	3.5.1.-	Nicotinamide	rn01100	path:eko00520	eko	synthesis
R00102	C00153	3.5.1.-	Nicotinamide	rn01100	path:ect00760	ect	synthesis
R00102	C00153	3.5.1.-	Nicotinamide	rn00760	path:enl00760	enl	synthesis
R00102	C00153	3.5.1.-	Nicotinamide	rn00760	path:meta00760	meta	synthesis
R00102	C00153	3.5.1.-	Nicotinamide	rn01100	path:kpne00520	kpne	synthesis
R00102	C00153	3.5.1.-	Nicotinamide	rn01100	path:capq00760	capq	synthesis
R00102	C00153	3.5.1.-	Nicotinamide	rn01100	path:ebw00240	ebw	synthesis
R00102	C00153	3.5.1.-	Nicotinamide	rn01100	path:esz00520	esz	synthesis
R00102	C00153	3.5.1.-	Nicotinamide	rn00760	path:bbru00760	bbru	synthesis
R00102	C00153	3.5.1.-	Nicotinamide	rn01100	path:fma00760	fma	synthesis
R00102	C00153	3.5.1.-	Nicotinamide	rn00760	path:edj00240	edj	synthesis
R00102	C00153	3.5.1.-	Nicotinamide	rn01100	path:kpnk00520	kpnk	synthesis
R00102	C00153	3.5.1.-	Nicotinamide	rn01100	path:kok00240	kok	synthesis
R00102	C00153	3.5.1.-	Nicotinamide	rn01100	path:ecl00520	ecl	synthesis
R00102	C00153	3.5.1.-	Nicotinamide	rn00760	path:ahr00760	ahr	synthesis
R00102	C00153	3.5.1.-	Nicotinamide	rn01100	path:pses00240	pses	synthesis
R00102	C00153	3.5.1.-	Nicotinamide	rn01100	path:esm00520	esm	synthesis
R00102	C00153	3.5.1.-	Nicotinamide	rn01100	path:kpa00240	kpa	synthesis
R00102	C00153	3.5.1.-	Nicotinamide	rn00760	path:eclg00760	eclg	synthesis
R00102	C00153	3.5.1.-	Nicotinamide	rn01100	path:edj00760	edj	synthesis
R00102	C00153	3.5.1.-	Nicotinamide	rn01100	path:eih00240	eih	synthesis
R00102	C00153	3.5.1.-	Nicotinamide	rn01100	path:ecx00520	ecx	synthesis
R00102	C00153	3.5.1.-	Nicotinamide	rn00760	path:stre00760	stre	synthesis
R00102	C00153	3.5.1.-	Nicotinamide	rn00760	path:ecd00240	ecd	synthesis
R00102	C00153	3.5.1.-	Nicotinamide	rn01100	path:ebl02026	ebl	synthesis
R00102	C00153	3.5.1.-	Nicotinamide	rn01100	path:kph00760	kph	synthesis
R00102	C00153	3.5.1.-	Nicotinamide	rn01100	path:eld00240	eld	synthesis
R00102	C00153	3.5.1.-	Nicotinamide	rn01100	path:meta00240	meta	synthesis
R00102	C00153	3.5.1.-	Nicotinamide	rn01100	path:edh02026	edh	synthesis
R00102	C00153	3.5.1.-	Nicotinamide	rn00760	path:elo00760	elo	synthesis
R00102	C00153	3.5.1.-	Nicotinamide	rn01100	path:ena00240	ena	synthesis
R00102	C00153	3.5.1.-	Nicotinamide	rn00760	path:edj00760	edj	synthesis
R00102	C00153	3.5.1.-	Nicotinamide	rn01100	path:kpj00520	kpj	synthesis
R00102	C00153	3.5.1.-	Nicotinamide	rn01100	path:elw00520	elw	synthesis
R00102	C00153	3.5.1.-	Nicotinamide	rn01100	path:elx00520	elx	synthesis
R00102	C00153	3.5.1.-	Nicotinamide	rn01100	path:eck00240	eck	synthesis
R00102	C00153	3.5.1.-	Nicotinamide	rn00760	path:ecli00760	ecli	synthesis
R00102	C00153	3.5.1.-	Nicotinamide	rn01100	path:ecg00240	ecg	synthesis
R00102	C00153	3.5.1.-	Nicotinamide	rn01100	path:dpn00760	dpn	synthesis
R00102	C00153	3.5.1.-	Nicotinamide	rn01100	path:ecv02026	ecv	synthesis
R00102	C00153	3.5.1.-	Nicotinamide	rn01100	path:eci00760	eci	synthesis
R00102	C00153	3.5.1.-	Nicotinamide	rn01100	path:ebw00760	ebw	synthesis
R00102	C00153	3.5.1.-	Nicotinamide	rn01100	path:eab02026	eab	synthesis
R00102	C00153	3.5.1.-	Nicotinamide	rn00760	path:esl02026	esl	synthesis
R00102	C00153	3.5.1.-	Nicotinamide	rn01100	path:kpw00520	kpw	synthesis
R00102	C00153	3.5.1.-	Nicotinamide	rn00760	path:kpt00760	kpt	synthesis
R00102	C00153	3.5.1.-	Nicotinamide	rn00760	path:eln00520	eln	synthesis
R00102	C00153	3.5.1.-	Nicotinamide	rn01100	path:ecan00760	ecan	synthesis
R00102	C00153	3.5.1.-	Nicotinamide	rn01100	path:prj00520	prj	synthesis
R00102	C00153	3.5.1.-	Nicotinamide	rn01100	path:ecq00520	ecq	synthesis
R00102	C00153	3.5.1.-	Nicotinamide	rn00760	path:kpc00520	kpc	synthesis
R00102	C00153	3.5.1.-	Nicotinamide	rn01100	path:ecw00760	ecw	synthesis
R00102	C00153	3.5.1.-	Nicotinamide	rn01100	path:kpp00240	kpp	synthesis
R00102	C00153	3.5.1.-	Nicotinamide	rn00760	path:kpq00760	kpq	synthesis
R00102	C00153	3.5.1.-	Nicotinamide	rn00760	path:mmk00760	mmk	synthesis
R00102	C00153	3.5.1.-	Nicotinamide	rn00760	path:eln02026	eln	synthesis
R00102	C00153	3.5.1.-	Nicotinamide	rn01100	path:brg00760	brg	synthesis
R00102	C00153	3.5.1.-	Nicotinamide	rn01100	path:kpz00520	kpz	synthesis
R00102	C00153	3.5.1.-	Nicotinamide	rn00760	path:ecy00520	ecy	synthesis
R00102	C00153	3.5.1.-	Nicotinamide	rn00760	path:metx00760	metx	synthesis
R00102	C00153	3.5.1.-	Nicotinamide	rn00760	path:lgz00760	lgz	synthesis
R00102	C00153	3.5.1.-	Nicotinamide	rn01100	path:bpsc00760	bpsc	synthesis
R00102	C00153	3.5.1.-	Nicotinamide	rn00760	path:kpo00520	kpo	synthesis
R00102	C00153	3.5.1.-	Nicotinamide	rn00760	path:metd00760	metd	synthesis
R00102	C00153	3.5.1.-	Nicotinamide	rn01100	path:eci00240	eci	synthesis
R00102	C00153	3.5.1.-	Nicotinamide	rn00760	path:ebd00240	ebd	synthesis
R00102	C00153	3.5.1.-	Nicotinamide	rn00760	path:bbrd00760	bbrd	synthesis
R00102	C00153	3.5.1.-	Nicotinamide	rn00760	path:bbf00760	bbf	synthesis
R00102	C00153	3.5.1.-	Nicotinamide	rn01100	path:selt00760	selt	synthesis
R00102	C00153	3.5.1.-	Nicotinamide	rn01100	path:yre00760	yre	synthesis
R00102	C00153	3.5.1.-	Nicotinamide	rn01100	path:elr02026	elr	synthesis
R00102	C00153	3.5.1.-	Nicotinamide	rn00760	path:rei00760	rei	synthesis
R00102	C00153	3.5.1.-	Nicotinamide	rn01100	path:kpn00240	kpn	synthesis
R00102	C00153	3.5.1.-	Nicotinamide	rn01100	path:scx00760	scx	synthesis
R00102	C00153	3.5.1.-	Nicotinamide	rn01100	path:ecs00760	ecs	synthesis
R00102	C00153	3.5.1.-	Nicotinamide	rn00760	path:ecg00760	ecg	synthesis
R00102	C00153	3.5.1.-	Nicotinamide	rn00760	path:eln00760	eln	synthesis
R00102	C00153	3.5.1.-	Nicotinamide	rn01100	path:vat00760	vat	synthesis
R00102	C00153	3.5.1.-	Nicotinamide	rn00760	path:ecw00520	ecw	synthesis
R00102	C00153	3.5.1.-	Nicotinamide	rn00760	path:capq00760	capq	synthesis
R00102	C00153	3.5.1.-	Nicotinamide	rn00760	path:kpa00760	kpa	synthesis
R00102	C00153	3.5.1.-	Nicotinamide	rn01100	path:psta00760	psta	synthesis
R00102	C00153	3.5.1.-	Nicotinamide	rn01100	path:fpla00760	fpla	synthesis
R00102	C00153	3.5.1.-	Nicotinamide	rn01100	path:elc00240	elc	synthesis
R00102	C00153	3.5.1.-	Nicotinamide	rn01100	path:etw00240	etw	synthesis
R00102	C00153	3.5.1.-	Nicotinamide	rn00760	path:eci00520	eci	synthesis
R00102	C00153	3.5.1.-	Nicotinamide	rn01100	path:eko00760	eko	synthesis
R00102	C00153	3.5.1.-	Nicotinamide	rn01100	path:psk00760	psk	synthesis
R00102	C00153	3.5.1.-	Nicotinamide	rn01100	path:fba00760	fba	synthesis
R00102	C00153	3.5.1.-	Nicotinamide	rn01100	path:kpu00240	kpu	synthesis
R00102	C00153	3.5.1.-	Nicotinamide	rn01100	path:rgn00760	rgn	synthesis
R00102	C00153	3.5.1.-	Nicotinamide	rn01100	path:ecm00520	ecm	synthesis
R00102	C00153	3.5.1.-	Nicotinamide	rn01100	path:rhr00240	rhr	synthesis
R00102	C00153	3.5.1.-	Nicotinamide	rn00760	path:ecr00520	ecr	synthesis
R00102	C00153	3.5.1.-	Nicotinamide	rn01100	path:stek00760	stek	synthesis
R00102	C00153	3.5.1.-	Nicotinamide	rn01100	path:psi00520	psi	synthesis
R00102	C00153	3.5.1.-	Nicotinamide	rn01100	path:ecz00760	ecz	synthesis
R00102	C00153	3.5.1.-	Nicotinamide	rn01100	path:elf02026	elf	synthesis
R00102	C00153	3.5.1.-	Nicotinamide	rn00760	path:ahd00760	ahd	synthesis
R00102	C00153	3.5.1.-	Nicotinamide	rn01100	path:etd00520	etd	synthesis
R00102	C00153	3.5.1.-	Nicotinamide	rn01100	path:koc00760	koc	synthesis
R00102	C00153	3.5.1.-	Nicotinamide	rn01100	path:kok00520	kok	synthesis
R00102	C00153	3.5.1.-	Nicotinamide	rn01100	path:aaj00520	aaj	synthesis
R00102	C00153	3.5.1.-	Nicotinamide	rn00760	path:blf00760	blf	synthesis
R00102	C00153	3.5.1.-	Nicotinamide	rn00760	path:lbh00730	lbh	synthesis
R00102	C00153	3.5.1.-	Nicotinamide	rn01100	path:ere00760	ere	synthesis
R00102	C00153	3.5.1.-	Nicotinamide	rn00760	path:eok00760	eok	synthesis
R00102	C00153	3.5.1.-	Nicotinamide	rn00760	path:ecz00520	ecz	synthesis
R00102	C00153	3.5.1.-	Nicotinamide	rn01100	path:kpne00760	kpne	synthesis
R00102	C00153	3.5.1.-	Nicotinamide	rn00760	path:strc00760	strc	synthesis
R00102	C00153	3.5.1.-	Nicotinamide	rn01100	path:ecc02026	ecc	synthesis
R00102	C00153	3.5.1.-	Nicotinamide	rn01100	path:ebl00240	ebl	synthesis
R00102	C00153	3.5.1.-	Nicotinamide	rn00760	path:strf00760	strf	synthesis
R00102	C00153	3.5.1.-	Nicotinamide	rn01100	path:ece00760	ece	synthesis
R00102	C00153	3.5.1.-	Nicotinamide	rn00760	path:kpp00760	kpp	synthesis
R00102	C00153	3.5.1.-	Nicotinamide	rn01100	path:ecoi00760	ecoi	synthesis
R00102	C00153	3.5.1.-	Nicotinamide	rn00760	path:elf00520	elf	synthesis
R00102	C00153	3.5.1.-	Nicotinamide	rn01100	path:ebl00520	ebl	synthesis
R00102	C00153	3.5.1.-	Nicotinamide	rn00760	path:ecp00520	ecp	synthesis
R00102	C00153	3.5.1.-	Nicotinamide	rn00760	path:ecx00760	ecx	synthesis
R00102	C00153	3.5.1.-	Nicotinamide	rn01100	path:ebw02026	ebw	synthesis
R00102	C00153	3.5.1.-	Nicotinamide	rn01100	path:kpi00520	kpi	synthesis
R00102	C00153	3.5.1.-	Nicotinamide	rn01100	path:blb00760	blb	synthesis
R00102	C00153	3.5.1.-	Nicotinamide	rn01100	path:col00760	col	synthesis
R00102	C00153	3.5.1.-	Nicotinamide	rn01100	path:eso00240	eso	synthesis
R00102	C00153	3.5.1.-	Nicotinamide	rn01100	path:lmk00730	lmk	synthesis
R00102	C00153	3.5.1.-	Nicotinamide	rn00760	path:ful00760	ful	synthesis
R00102	C00153	3.5.1.-	Nicotinamide	rn00760	path:ahy00760	ahy	synthesis
R00102	C00153	3.5.1.-	Nicotinamide	rn00760	path:kpnu00760	kpnu	synthesis
R00102	C00153	3.5.1.-	Nicotinamide	rn01100	path:eko00240	eko	synthesis
R00102	C00153	3.5.1.-	Nicotinamide	rn00760	path:ecl00240	ecl	synthesis
R00102	C00153	3.5.1.-	Nicotinamide	rn00760	path:kpne00760	kpne	synthesis
R00102	C00153	3.5.1.-	Nicotinamide	rn00760	path:kps00520	kps	synthesis
R00102	C00153	3.5.1.-	Nicotinamide	rn01100	path:strp00760	strp	synthesis
R00102	C00153	3.5.1.-	Nicotinamide	rn00760	path:kpnk00760	kpnk	synthesis
R00102	C00153	3.5.1.-	Nicotinamide	rn01100	path:ror00520	ror	synthesis
R00102	C00153	3.5.1.-	Nicotinamide	rn01100	path:ecm00240	ecm	synthesis
R00102	C00153	3.5.1.-	Nicotinamide	rn00760	path:slm00760	slm	synthesis
R00102	C00153	3.5.1.-	Nicotinamide	rn00760	path:lin00760	lin	synthesis
R00102	C00153	3.5.1.-	Nicotinamide	rn01100	path:blz00760	blz	synthesis
R00102	C00153	3.5.1.-	Nicotinamide	rn01100	path:enl00520	enl	synthesis
R00102	C00153	3.5.1.-	Nicotinamide	rn01100	path:bbrd00760	bbrd	synthesis
R00102	C00153	3.5.1.-	Nicotinamide	rn01100	path:strt00760	strt	synthesis
R00102	C00153	3.5.1.-	Nicotinamide	rn01100	path:ecy00520	ecy	synthesis
R00102	C00153	3.5.1.-	Nicotinamide	rn01100	path:camg00760	camg	synthesis
R00102	C00153	3.5.1.-	Nicotinamide	rn00760	path:blg00760	blg	synthesis
R00102	C00153	3.5.1.-	Nicotinamide	rn01100	path:ebd00520	ebd	synthesis
R00102	C00153	3.5.1.-	Nicotinamide	rn01100	path:ecoj00240	ecoj	synthesis
R00102	C00153	3.5.1.-	Nicotinamide	rn00760	path:ere00760	ere	synthesis
R00102	C00153	3.5.1.-	Nicotinamide	rn00760	path:leif00760	leif	synthesis
R00102	C00153	3.5.1.-	Nicotinamide	rn01100	path:elf00240	elf	synthesis
R00102	C00153	3.5.1.-	Nicotinamide	rn01100	path:ecz00240	ecz	synthesis
R00102	C00153	3.5.1.-	Nicotinamide	rn00760	path:esm00520	esm	synthesis
R00102	C00153	3.5.1.-	Nicotinamide	rn00760	path:ecln00760	ecln	synthesis
R00102	C00153	3.5.1.-	Nicotinamide	rn01100	path:kpnk00760	kpnk	synthesis
R00102	C00153	3.5.1.-	Nicotinamide	rn00760	path:pmr00760	pmr	synthesis
R00102	C00153	3.5.1.-	Nicotinamide	rn01100	path:kpt00760	kpt	synthesis
R00102	C00153	3.5.1.-	Nicotinamide	rn01100	path:blk00760	blk	synthesis
R00102	C00153	3.5.1.-	Nicotinamide	rn01100	path:eko02026	eko	synthesis
R00102	C00153	3.5.1.-	Nicotinamide	rn01100	path:meti00760	meti	synthesis
R00102	C00153	3.5.1.-	Nicotinamide	rn01100	path:ecoi00240	ecoi	synthesis
R00102	C00153	3.5.1.-	Nicotinamide	rn01100	path:eih02026	eih	synthesis
R00102	C00153	3.5.1.-	Nicotinamide	rn01100	path:ecl00240	ecl	synthesis
R00102	C00153	3.5.1.-	Nicotinamide	rn01100	path:yre00520	yre	synthesis
R00102	C00153	3.5.1.-	Nicotinamide	rn01100	path:eok00240	eok	synthesis
R00102	C00153	3.5.1.-	Nicotinamide	rn00760	path:aha00760	aha	synthesis
R00102	C00153	3.5.1.-	Nicotinamide	rn01100	path:kll00760	kll	synthesis
R00102	C00153	3.5.1.-	Nicotinamide	rn01100	path:rhk00760	rhk	synthesis
R00102	C00153	3.5.1.-	Nicotinamide	rn01100	path:kpnu00760	kpnu	synthesis
R00102	C00153	3.5.1.-	Nicotinamide	rn01100	path:eck02026	eck	synthesis
R00102	C00153	3.5.1.-	Nicotinamide	rn00760	path:bbre00760	bbre	synthesis
R00102	C00153	3.5.1.-	Nicotinamide	rn00760	path:ecv00520	ecv	synthesis
R00102	C00153	3.5.1.-	Nicotinamide	rn01100	path:cct00760	cct	synthesis
R00102	C00153	3.5.1.-	Nicotinamide	rn00760	path:eso00240	eso	synthesis
R00102	C00153	3.5.1.-	Nicotinamide	rn01100	path:pmib00520	pmib	synthesis
R00102	C00153	3.5.1.-	Nicotinamide	rn01100	path:kpy00520	kpy	synthesis
R00102	C00153	3.5.1.-	Nicotinamide	rn01100	path:ecoa00520	ecoa	synthesis
R00102	C00153	3.5.1.-	Nicotinamide	rn01100	path:elw00240	elw	synthesis
R00102	C00153	3.5.1.-	Nicotinamide	rn01100	path:kpa00760	kpa	synthesis
R00102	C00153	3.5.1.-	Nicotinamide	rn00760	path:acac00760	acac	synthesis
R00102	C00153	3.5.1.-	Nicotinamide	rn00760	path:kpc00240	kpc	synthesis
R00102	C00153	3.5.1.-	Nicotinamide	rn00760	path:etd00760	etd	synthesis
R00102	C00153	3.5.1.-	Nicotinamide	rn00760	path:koc00760	koc	synthesis
R00102	C00153	3.5.1.-	Nicotinamide	rn00760	path:kpw00520	kpw	synthesis
R00102	C00153	3.5.1.-	Nicotinamide	rn00760	path:bbv00760	bbv	synthesis
R00102	C00153	3.5.1.-	Nicotinamide	rn01100	path:kpnu00520	kpnu	synthesis
R00102	C00153	3.5.1.-	Nicotinamide	rn01100	path:aaj00760	aaj	synthesis
R00102	C00153	3.5.1.-	Nicotinamide	rn01100	path:psx00520	psx	synthesis
R00102	C00153	3.5.1.-	Nicotinamide	rn01100	path:eco00520	eco	synthesis
R00102	C00153	3.5.1.-	Nicotinamide	rn00760	path:geb00760	geb	synthesis
R00102	C00153	3.5.1.-	Nicotinamide	rn01100	path:mfun00520	mfun	synthesis
R00102	C00153	3.5.1.-	Nicotinamide	rn01100	path:ecq00760	ecq	synthesis
R00102	C00153	3.5.1.-	Nicotinamide	rn01100	path:ebe00760	ebe	synthesis
R00102	C00153	3.5.1.-	Nicotinamide	rn01100	path:psem00520	psem	synthesis
R00102	C00153	3.5.1.-	Nicotinamide	rn01100	path:ecx00760	ecx	synthesis
R00102	C00153	3.5.1.-	Nicotinamide	rn00760	path:ena00760	ena	synthesis
R00102	C00153	3.5.1.-	Nicotinamide	rn00760	path:eun00520	eun	synthesis
R00102	C00153	3.5.1.-	Nicotinamide	rn01100	path:kpo00240	kpo	synthesis
R00102	C00153	3.5.1.-	Nicotinamide	rn01100	path:metx00240	metx	synthesis
R00102	C00153	3.5.1.-	Nicotinamide	rn01100	path:kpz00760	kpz	synthesis
R00102	C00153	3.5.1.-	Nicotinamide	rn00760	path:ecc00760	ecc	synthesis
R00102	C00153	3.5.1.-	Nicotinamide	rn00760	path:ecle00760	ecle	synthesis
R00102	C00153	3.5.1.-	Nicotinamide	rn01100	path:edh00760	edh	synthesis
R00102	C00153	3.5.1.-	Nicotinamide	rn01100	path:kpv00520	kpv	synthesis
R00102	C00153	3.5.1.-	Nicotinamide	rn01100	path:kpx00520	kpx	synthesis
R00102	C00153	3.5.1.-	Nicotinamide	rn00760	path:blm00760	blm	synthesis
R00102	C00153	3.5.1.-	Nicotinamide	rn00760	path:psta00760	psta	synthesis
R00102	C00153	3.5.1.-	Nicotinamide	rn00760	path:ahp00520	ahp	synthesis
R00102	C00153	3.5.1.-	Nicotinamide	rn00760	path:kll00240	kll	synthesis
R00102	C00153	3.5.1.-	Nicotinamide	rn00760	path:fba00760	fba	synthesis
R00102	C00153	3.5.1.-	Nicotinamide	rn01100	path:ecoi02026	ecoi	synthesis
R00102	C00153	3.5.1.-	Nicotinamide	rn01100	path:bbp00760	bbp	synthesis
R00102	C00153	3.5.1.-	Nicotinamide	rn00760	path:ecok00760	ecok	synthesis
R00102	C00153	3.5.1.-	Nicotinamide	rn00760	path:psos00760	psos	synthesis
R00102	C00153	3.5.1.-	Nicotinamide	rn00760	path:ecol00760	ecol	synthesis
R00102	C00153	3.5.1.-	Nicotinamide	rn01100	path:ecok00520	ecok	synthesis
R00102	C00153	3.5.1.-	Nicotinamide	rn01100	path:mlu00760	mlu	synthesis
R00102	C00153	3.5.1.-	Nicotinamide	rn01100	path:ecm00760	ecm	synthesis
R00102	C00153	3.5.1.-	Nicotinamide	rn01100	path:ecp00520	ecp	synthesis
R00102	C00153	3.5.1.-	Nicotinamide	rn00760	path:scx00760	scx	synthesis
R00102	C00153	3.5.1.-	Nicotinamide	rn01100	path:splm00240	splm	synthesis
R00102	C00153	3.5.1.-	Nicotinamide	rn01100	path:elh00240	elh	synthesis
R00102	C00153	3.5.1.-	Nicotinamide	rn00760	path:hav00760	hav	synthesis
R00102	C00153	3.5.1.-	Nicotinamide	rn01100	path:ebd00240	ebd	synthesis
R00102	C00153	3.5.1.-	Nicotinamide	rn00760	path:bbrj00760	bbrj	synthesis
R00102	C00153	3.5.1.-	Nicotinamide	rn01100	path:ekf00520	ekf	synthesis
R00102	C00153	3.5.1.-	Nicotinamide	rn00760	path:prg00520	prg	synthesis
R00102	C00153	3.5.1.-	Nicotinamide	rn00760	path:ecm00240	ecm	synthesis
R00102	C00153	3.5.1.-	Nicotinamide	rn01100	path:esl00760	esl	synthesis
R00102	C00153	3.5.1.-	Nicotinamide	rn01100	path:ect00240	ect	synthesis
R00102	C00153	3.5.1.-	Nicotinamide	rn01100	path:ecy00760	ecy	synthesis
R00102	C00153	3.5.1.-	Nicotinamide	rn01100	path:etw00760	etw	synthesis
R00102	C00153	3.5.1.-	Nicotinamide	rn00760	path:rbp00760	rbp	synthesis
R00102	C00153	3.5.1.-	Nicotinamide	rn01100	path:stre00760	stre	synthesis
R00102	C00153	3.5.1.-	Nicotinamide	rn00760	path:eyy00760	eyy	synthesis
R00102	C00153	3.5.1.-	Nicotinamide	rn01100	path:ecr00520	ecr	synthesis
R00102	C00153	3.5.1.-	Nicotinamide	rn01100	path:rhv00240	rhv	synthesis
R00102	C00153	3.5.1.-	Nicotinamide	rn01100	path:ecoj02026	ecoj	synthesis
R00102	C00153	3.5.1.-	Nicotinamide	rn00760	path:ahj00760	ahj	synthesis
R00102	C00153	3.5.1.-	Nicotinamide	rn01100	path:esm00760	esm	synthesis
R00102	C00153	3.5.1.-	Nicotinamide	rn01100	path:bbre00760	bbre	synthesis
R00102	C00153	3.5.1.-	Nicotinamide	rn01100	path:elu00240	elu	synthesis
R00102	C00153	3.5.1.-	Nicotinamide	rn01100	path:kph00240	kph	synthesis
R00102	C00153	3.5.1.-	Nicotinamide	rn01100	path:bdn00760	bdn	synthesis
R00102	C00153	3.5.1.-	Nicotinamide	rn01100	path:ecv00520	ecv	synthesis
R00102	C00153	3.5.1.-	Nicotinamide	rn01100	path:ecj02026	ecj	synthesis
R00102	C00153	3.5.1.-	Nicotinamide	rn00760	path:eoi00520	eoi	synthesis
R00102	C00153	3.5.1.-	Nicotinamide	rn01100	path:pses00760	pses	synthesis
R00102	C00153	3.5.1.-	Nicotinamide	rn00760	path:elw00760	elw	synthesis
R00102	C00153	3.5.1.-	Nicotinamide	rn01100	path:ecoa02026	ecoa	synthesis
R00102	C00153	3.5.1.-	Nicotinamide	rn00760	path:bpsc00760	bpsc	synthesis
R00102	C00153	3.5.1.-	Nicotinamide	rn01100	path:ecp00240	ecp	synthesis
R00102	C00153	3.5.1.-	Nicotinamide	rn01100	path:kpc00520	kpc	synthesis
R00102	C00153	3.5.1.-	Nicotinamide	rn00760	path:eld00760	eld	synthesis
R00102	C00153	3.5.1.-	Nicotinamide	rn01100	path:ecs00520	ecs	synthesis
R00102	C00153	3.5.1.-	Nicotinamide	rn01100	path:ecf02026	ecf	synthesis
R00102	C00153	3.5.1.-	Nicotinamide	rn01100	path:elw00760	elw	synthesis
R00102	C00153	3.5.1.-	Nicotinamide	rn01100	path:edj00240	edj	synthesis
R00102	C00153	3.5.1.-	Nicotinamide	rn01100	path:ecoi00520	ecoi	synthesis
R00102	C00153	3.5.1.-	Nicotinamide	rn00760	path:ecz00760	ecz	synthesis
R00102	C00153	3.5.1.-	Nicotinamide	rn01100	path:vpr00760	vpr	synthesis
R00102	C00153	3.5.1.-	Nicotinamide	rn00760	path:ebe00760	ebe	synthesis
R00102	C00153	3.5.1.-	Nicotinamide	rn01100	path:lbn00730	lbn	synthesis
R00102	C00153	3.5.1.-	Nicotinamide	rn01100	path:kpa00520	kpa	synthesis
R00102	C00153	3.5.1.-	Nicotinamide	rn01100	path:ahr00520	ahr	synthesis
R00102	C00153	3.5.1.-	Nicotinamide	rn01100	path:ecj00760	ecj	synthesis
R00102	C00153	3.5.1.-	Nicotinamide	rn01100	path:ese00520	ese	synthesis
R00102	C00153	3.5.1.-	Nicotinamide	rn00760	path:ecw00760	ecw	synthesis
R00102	C00153	3.5.1.-	Nicotinamide	rn00760	path:scz00760	scz	synthesis
R00102	C00153	3.5.1.-	Nicotinamide	rn00760	path:elp00760	elp	synthesis
R00102	C00153	3.5.1.-	Nicotinamide	rn00760	path:eoc00760	eoc	synthesis
R00102	C00153	3.5.1.-	Nicotinamide	rn01100	path:ful00760	ful	synthesis
R00102	C00153	3.5.1.-	Nicotinamide	rn01100	path:eoj00240	eoj	synthesis
R00102	C00153	3.5.1.-	Nicotinamide	rn00760	path:ecoi00760	ecoi	synthesis
R00102	C00153	3.5.1.-	Nicotinamide	rn00760	path:elc00760	elc	synthesis
R00102	C00153	3.2.2.6	Nicotinamide	rn01100	path:hsa04640	hsa	synthesis
R00102	C00153	3.2.2.6	Nicotinamide	rn01100	path:hsa04020	hsa	synthesis
R00102	C00153	3.2.2.6	Nicotinamide	rn00760	path:hsa00760	hsa	synthesis
R00102	C00153	3.2.2.6	Nicotinamide	rn01100	path:hsa00760	hsa	synthesis
R00102	C00153	3.2.2.6	Nicotinamide	rn00760	path:hsa04970	hsa	synthesis
R00102	C00153	3.2.2.6	Nicotinamide	rn01100	path:hsa04972	hsa	synthesis
R00102	C00153	3.2.2.6	Nicotinamide	rn01100	path:hsa04921	hsa	synthesis
R00102	C00153	3.2.2.6	Nicotinamide	rn00760	path:hsa04972	hsa	synthesis
R00102	C00153	3.2.2.6	Nicotinamide	rn00760	path:hsa04921	hsa	synthesis
R00102	C00153	3.2.2.6	Nicotinamide	rn00760	path:hsa04640	hsa	synthesis
R00102	C00153	3.2.2.6	Nicotinamide	rn00760	path:hsa04020	hsa	synthesis
R00102	C00153	3.2.2.6	Nicotinamide	rn01100	path:hsa04970	hsa	synthesis
R00102	C00153	3.5.1.-	Nicotinamide	rn00760	path:kok00520	kok	synthesis
R00102	C00153	3.5.1.-	Nicotinamide	rn01100	path:ecok00240	ecok	synthesis
R00102	C00153	3.5.1.-	Nicotinamide	rn00760	path:stem00760	stem	synthesis
R00102	C00153	3.5.1.-	Nicotinamide	rn00760	path:ecq00760	ecq	synthesis
R00102	C00153	3.5.1.-	Nicotinamide	rn00760	path:kph00520	kph	synthesis
R00102	C00153	3.5.1.-	Nicotinamide	rn01100	path:kpt00240	kpt	synthesis
R00102	C00153	3.5.1.-	Nicotinamide	rn01100	path:ell00520	ell	synthesis
R00102	C00153	3.5.1.-	Nicotinamide	rn00760	path:vat00760	vat	synthesis
R00102	C00153	3.5.1.-	Nicotinamide	rn00760	path:eoj00760	eoj	synthesis
R00102	C00153	3.5.1.-	Nicotinamide	rn00760	path:ebw00760	ebw	synthesis
R00102	C00153	3.5.1.-	Nicotinamide	rn00760	path:bbi00760	bbi	synthesis
R00102	C00153	3.5.1.-	Nicotinamide	rn01100	path:stro00760	stro	synthesis
R00102	C00153	3.5.1.-	Nicotinamide	rn01100	path:prj00760	prj	synthesis
R00102	C00153	3.5.1.-	Nicotinamide	rn00760	path:eck00240	eck	synthesis
R00102	C00153	3.5.1.-	Nicotinamide	rn00760	path:ahd00520	ahd	synthesis
R00102	C00153	3.5.1.-	Nicotinamide	rn00760	path:ecy00240	ecy	synthesis
R00102	C00153	3.5.1.-	Nicotinamide	rn00760	path:enc00520	enc	synthesis
R00102	C00153	3.5.1.-	Nicotinamide	rn00760	path:ect00520	ect	synthesis
R00102	C00153	3.5.1.-	Nicotinamide	rn00760	path:ecol00520	ecol	synthesis
R00102	C00153	3.5.1.-	Nicotinamide	rn00760	path:pdr00520	pdr	synthesis
R00102	C00153	3.5.1.-	Nicotinamide	rn00760	path:eclg00520	eclg	synthesis
R00102	C00153	3.5.1.-	Nicotinamide	rn00760	path:ekf00240	ekf	synthesis
R00102	C00153	3.5.1.-	Nicotinamide	rn01100	path:ecle00240	ecle	synthesis
R00102	C00153	3.5.1.-	Nicotinamide	rn00760	path:eih00520	eih	synthesis
R00102	C00153	3.5.1.-	Nicotinamide	rn00760	path:kod00760	kod	synthesis
R00102	C00153	3.5.1.-	Nicotinamide	rn00760	path:elp00240	elp	synthesis
R00102	C00153	3.5.1.-	Nicotinamide	rn00760	path:ecoh02026	ecoh	synthesis
R00102	C00153	3.5.1.-	Nicotinamide	rn00760	path:ebd02026	ebd	synthesis
R00102	C00153	3.5.1.-	Nicotinamide	rn00760	path:eab00520	eab	synthesis
R00102	C00153	3.5.1.-	Nicotinamide	rn00760	path:ebd00520	ebd	synthesis
R00102	C00153	3.5.1.-	Nicotinamide	rn00760	path:pmib00760	pmib	synthesis
R00102	C00153	3.5.1.-	Nicotinamide	rn00760	path:bbrv00760	bbrv	synthesis
R00102	C00153	3.5.1.-	Nicotinamide	rn00760	path:bde00760	bde	synthesis
R00102	C00153	3.5.1.-	Nicotinamide	rn00760	path:ssx00760	ssx	synthesis
R00102	C00153	3.5.1.-	Nicotinamide	rn00760	path:edj02026	edj	synthesis
R00102	C00153	3.5.1.-	Nicotinamide	rn00760	path:eso00760	eso	synthesis
R00102	C00153	3.5.1.-	Nicotinamide	rn00760	path:edj00520	edj	synthesis
R00102	C00153	3.5.1.-	Nicotinamide	rn00760	path:eco00760	eco	synthesis
R00102	C00153	3.5.1.-	Nicotinamide	rn00760	path:cso00760	cso	synthesis
R00102	C00153	3.5.1.-	Nicotinamide	rn01100	path:rhx00760	rhx	synthesis
R00102	C00153	3.5.1.-	Nicotinamide	rn00760	path:enl00520	enl	synthesis
R00102	C00153	3.5.1.-	Nicotinamide	rn01100	path:kpc00240	kpc	synthesis
R00102	C00153	3.5.1.-	Nicotinamide	rn00760	path:prj00520	prj	synthesis
R00102	C00153	3.5.1.-	Nicotinamide	rn00760	path:kpnu00240	kpnu	synthesis
R00102	C00153	3.5.1.-	Nicotinamide	rn00760	path:rhk00760	rhk	synthesis
R00102	C00153	3.5.1.-	Nicotinamide	rn00760	path:ecok00520	ecok	synthesis
R00102	C00153	3.5.1.-	Nicotinamide	rn00760	path:kpc00760	kpc	synthesis
R00102	C00153	3.5.1.-	Nicotinamide	rn00760	path:ecle00520	ecle	synthesis
R00102	C00153	3.5.1.-	Nicotinamide	rn00760	path:strp00760	strp	synthesis
R00102	C00153	3.5.1.-	Nicotinamide	rn00760	path:etr00760	etr	synthesis
R00102	C00153	3.5.1.-	Nicotinamide	rn00760	path:kpu00520	kpu	synthesis
R00102	C00153	3.5.1.-	Nicotinamide	rn01100	path:bbrn00760	bbrn	synthesis
R00102	C00153	3.5.1.-	Nicotinamide	rn01100	path:lbh00730	lbh	synthesis
R00102	C00153	3.5.1.-	Nicotinamide	rn01100	path:kpn00760	kpn	synthesis
R00102	C00153	3.5.1.-	Nicotinamide	rn01100	path:fbe00760	fbe	synthesis
R00102	C00153	3.5.1.-	Nicotinamide	rn01100	path:ahr00760	ahr	synthesis
R00102	C00153	3.5.1.-	Nicotinamide	rn00760	path:etw02026	etw	synthesis
R00102	C00153	3.5.1.-	Nicotinamide	rn00760	path:ebw00240	ebw	synthesis
R00102	C00153	3.5.1.-	Nicotinamide	rn01100	path:ell02026	ell	synthesis
R00102	C00153	3.5.1.-	Nicotinamide	rn01100	path:eln00520	eln	synthesis
R00102	C00153	3.5.1.-	Nicotinamide	rn01100	path:ecli00240	ecli	synthesis
R00102	C00153	3.5.1.-	Nicotinamide	rn00760	path:pmr00520	pmr	synthesis
R00102	C00153	3.5.1.-	Nicotinamide	rn00760	path:esm00240	esm	synthesis
R00102	C00153	3.5.1.-	Nicotinamide	rn00760	path:eck00520	eck	synthesis
R00102	C00153	3.5.1.-	Nicotinamide	rn00760	path:ecoh00240	ecoh	synthesis
R00102	C00153	3.5.1.-	Nicotinamide	rn01100	path:ecol00520	ecol	synthesis
R00102	C00153	3.5.1.-	Nicotinamide	rn00760	path:ecw00240	ecw	synthesis
R00102	C00153	3.5.1.-	Nicotinamide	rn01100	path:bang00760	bang	synthesis
R00102	C00153	3.5.1.-	Nicotinamide	rn00760	path:toh00760	toh	synthesis
R00102	C00153	3.5.1.-	Nicotinamide	rn00760	path:ena00240	ena	synthesis
R00102	C00153	3.5.1.-	Nicotinamide	rn00760	path:etw00520	etw	synthesis
R00102	C00153	3.5.1.-	Nicotinamide	rn00760	path:ece02026	ece	synthesis
R00102	C00153	3.5.1.-	Nicotinamide	rn01100	path:kpq00240	kpq	synthesis
R00102	C00153	3.5.1.-	Nicotinamide	rn01100	path:ecw00240	ecw	synthesis
R00102	C00153	3.5.1.-	Nicotinamide	rn01100	path:ron00760	ron	synthesis
R00102	C00153	3.5.1.-	Nicotinamide	rn00760	path:edh02026	edh	synthesis
R00102	C00153	3.5.1.-	Nicotinamide	rn01100	path:ecv00760	ecv	synthesis
R00102	C00153	3.5.1.-	Nicotinamide	rn00760	path:pala00520	pala	synthesis
R00102	C00153	3.5.1.-	Nicotinamide	rn01100	path:ecan00380	ecan	synthesis
R00102	C00153	3.5.1.-	Nicotinamide	rn00760	path:bbp00760	bbp	synthesis
R00102	C00153	3.5.1.-	Nicotinamide	rn01100	path:kpj00240	kpj	synthesis
R00102	C00153	3.5.1.-	Nicotinamide	rn01100	path:kpb00760	kpb	synthesis
R00102	C00153	3.5.1.-	Nicotinamide	rn01100	path:sele00760	sele	synthesis
R00102	C00153	3.5.1.-	Nicotinamide	rn00760	path:elx00520	elx	synthesis
R00102	C00153	3.5.1.-	Nicotinamide	rn00760	path:elf00240	elf	synthesis
R00102	C00153	3.5.1.-	Nicotinamide	rn00760	path:metx00240	metx	synthesis
R00102	C00153	3.5.1.-	Nicotinamide	rn00760	path:kpv00240	kpv	synthesis
R00102	C00153	3.5.1.-	Nicotinamide	rn01100	path:ecoh00520	ecoh	synthesis
R00102	C00153	3.5.1.-	Nicotinamide	rn01100	path:elp00760	elp	synthesis
R00102	C00153	3.5.1.-	Nicotinamide	rn00760	path:cyo00760	cyo	synthesis
R00102	C00153	3.5.1.-	Nicotinamide	rn00760	path:eso02026	eso	synthesis
R00102	C00153	3.5.1.-	Nicotinamide	rn01100	path:ecp00760	ecp	synthesis
R00102	C00153	3.5.1.-	Nicotinamide	rn00760	path:kpx00520	kpx	synthesis
R00102	C00153	3.5.1.-	Nicotinamide	rn00760	path:eih00240	eih	synthesis
R00102	C00153	3.5.1.-	Nicotinamide	rn00760	path:ese00760	ese	synthesis
R00102	C00153	3.5.1.-	Nicotinamide	rn01100	path:eoi00760	eoi	synthesis
R00102	C00153	3.5.1.-	Nicotinamide	rn01100	path:ecoo02026	ecoo	synthesis
R00102	C00153	3.5.1.-	Nicotinamide	rn01100	path:bbf00760	bbf	synthesis
R00102	C00153	3.5.1.-	Nicotinamide	rn00760	path:ecj02026	ecj	synthesis
R00102	C00153	3.5.1.-	Nicotinamide	rn00760	path:pmib00520	pmib	synthesis
R00102	C00153	3.5.1.-	Nicotinamide	rn01100	path:leif00760	leif	synthesis
R00102	C00153	3.5.1.-	Nicotinamide	rn00760	path:elh02026	elh	synthesis
R00102	C00153	3.5.1.-	Nicotinamide	rn00760	path:ecj00520	ecj	synthesis
R00102	C00153	3.5.1.-	Nicotinamide	rn01100	path:ecoo00520	ecoo	synthesis
R00102	C00153	3.5.1.-	Nicotinamide	rn00760	path:ahj00520	ahj	synthesis
R00102	C00153	3.5.1.-	Nicotinamide	rn01100	path:eoh02026	eoh	synthesis
R00102	C00153	3.5.1.-	Nicotinamide	rn01100	path:blo00760	blo	synthesis
R00102	C00153	3.5.1.-	Nicotinamide	rn01100	path:psem00760	psem	synthesis
R00102	C00153	3.5.1.-	Nicotinamide	rn00760	path:eld02026	eld	synthesis
R00102	C00153	3.5.1.-	Nicotinamide	rn00760	path:ecoh00520	ecoh	synthesis
R00102	C00153	3.5.1.-	Nicotinamide	rn01100	path:esl00520	esl	synthesis
R00102	C00153	3.5.1.-	Nicotinamide	rn00760	path:meti00240	meti	synthesis
R00102	C00153	3.5.1.-	Nicotinamide	rn00760	path:eoc02026	eoc	synthesis
R00102	C00153	3.5.1.-	Nicotinamide	rn00760	path:psi00760	psi	synthesis
R00102	C00153	3.5.1.-	Nicotinamide	rn01100	path:kpnu00240	kpnu	synthesis
R00102	C00153	3.5.1.-	Nicotinamide	rn01100	path:aha00520	aha	synthesis
R00102	C00153	3.5.1.-	Nicotinamide	rn01100	path:ahi00520	ahi	synthesis
R00102	C00153	3.5.1.-	Nicotinamide	rn00760	path:ecz00240	ecz	synthesis
R00102	C00153	3.5.1.-	Nicotinamide	rn00760	path:gpa00760	gpa	synthesis
R00102	C00153	3.5.1.-	Nicotinamide	rn00760	path:ece00240	ece	synthesis
R00102	C00153	3.5.1.-	Nicotinamide	rn01100	path:ecg00760	ecg	synthesis
R00102	C00153	3.5.1.-	Nicotinamide	rn00760	path:ell02026	ell	synthesis
R00102	C00153	3.5.1.-	Nicotinamide	rn00760	path:kph00240	kph	synthesis
R00102	C00153	3.5.1.-	Nicotinamide	rn00760	path:ecli00240	ecli	synthesis
R00102	C00153	3.5.1.-	Nicotinamide	rn00760	path:kpa00520	kpa	synthesis
R00102	C00153	3.5.1.-	Nicotinamide	rn00760	path:ebr00240	ebr	synthesis
R00102	C00153	3.5.1.-	Nicotinamide	rn00760	path:esz00520	esz	synthesis
R00102	C00153	3.5.1.-	Nicotinamide	rn00760	path:ecoj00240	ecoj	synthesis
R00102	C00153	3.5.1.-	Nicotinamide	rn00760	path:kpnk00240	kpnk	synthesis
R00102	C00153	3.5.1.-	Nicotinamide	rn00760	path:kpp00520	kpp	synthesis
R00102	C00153	3.5.1.-	Nicotinamide	rn00760	path:edh00240	edh	synthesis
R00102	C00153	3.5.1.-	Nicotinamide	rn00760	path:ecd02026	ecd	synthesis
R00102	C00153	3.5.1.-	Nicotinamide	rn00760	path:kpa00240	kpa	synthesis
R00102	C00153	3.5.1.-	Nicotinamide	rn00760	path:kpg00520	kpg	synthesis
R00102	C00153	3.5.1.-	Nicotinamide	rn00760	path:ecd00520	ecd	synthesis
R00102	C00153	3.5.1.-	Nicotinamide	rn01100	path:bll00760	bll	synthesis
R00102	C00153	3.5.1.-	Nicotinamide	rn00760	path:ecan00520	ecan	synthesis
R00102	C00153	3.5.1.-	Nicotinamide	rn01100	path:eco02026	eco	synthesis
R00102	C00153	3.5.1.-	Nicotinamide	rn00760	path:ecx00240	ecx	synthesis
R00102	C00153	3.5.1.-	Nicotinamide	rn00760	path:kpt00240	kpt	synthesis
R00102	C00153	3.5.1.-	Nicotinamide	rn00760	path:eko00520	eko	synthesis
R00102	C00153	3.5.1.-	Nicotinamide	rn00760	path:kpw00240	kpw	synthesis
R00102	C00153	3.5.1.-	Nicotinamide	rn00760	path:eun00240	eun	synthesis
R00102	C00153	3.5.1.-	Nicotinamide	rn00760	path:ese00240	ese	synthesis
R00102	C00153	3.5.1.-	Nicotinamide	rn00760	path:kpr00760	kpr	synthesis
R00102	C00153	3.5.1.-	Nicotinamide	rn00760	path:elh00760	elh	synthesis
R00102	C00153	3.5.1.-	Nicotinamide	rn01100	path:kpv00760	kpv	synthesis
R00102	C00153	3.5.1.-	Nicotinamide	rn01100	path:psos00760	psos	synthesis
R00102	C00153	3.5.1.-	Nicotinamide	rn00760	path:ecx02026	ecx	synthesis
R00102	C00153	3.5.1.-	Nicotinamide	rn01100	path:ahd00520	ahd	synthesis
R00102	C00153	3.5.1.-	Nicotinamide	rn00760	path:eco00520	eco	synthesis
R00102	C00153	3.5.1.-	Nicotinamide	rn00760	path:aaj00520	aaj	synthesis
R00102	C00153	3.5.1.-	Nicotinamide	rn01100	path:rhr00760	rhr	synthesis
R00102	C00153	3.5.1.-	Nicotinamide	rn00760	path:ror00760	ror	synthesis
R00102	C00153	3.5.1.-	Nicotinamide	rn00760	path:blb00760	blb	synthesis
R00102	C00153	3.5.1.-	Nicotinamide	rn00760	path:ecr00760	ecr	synthesis
R00102	C00153	3.5.1.-	Nicotinamide	rn00760	path:ebl00240	ebl	synthesis
R00102	C00153	3.5.1.-	Nicotinamide	rn01100	path:bbi00760	bbi	synthesis
R00102	C00153	3.5.1.-	Nicotinamide	rn01100	path:eln02026	eln	synthesis
R00102	C00153	3.5.1.-	Nicotinamide	rn00760	path:eab02026	eab	synthesis
R00102	C00153	3.5.1.-	Nicotinamide	rn01100	path:acac00760	acac	synthesis
R00102	C00153	3.5.1.-	Nicotinamide	rn00760	path:met00760	met	synthesis
R00102	C00153	3.5.1.-	Nicotinamide	rn00760	path:kpb00520	kpb	synthesis
R00102	C00153	3.5.1.-	Nicotinamide	rn00760	path:ecan00760	ecan	synthesis
R00102	C00153	3.5.1.-	Nicotinamide	rn01100	path:ecq00240	ecq	synthesis
R00102	C00153	3.5.1.-	Nicotinamide	rn00760	path:ecm00520	ecm	synthesis
R00102	C00153	3.5.1.-	Nicotinamide	rn00760	path:eok00520	eok	synthesis
R00102	C00153	3.5.1.-	Nicotinamide	rn00760	path:kpm00760	kpm	synthesis
R00102	C00153	3.5.1.-	Nicotinamide	rn00760	path:ecol00240	ecol	synthesis
R00102	C00153	3.5.1.-	Nicotinamide	rn00760	path:elw02026	elw	synthesis
R00102	C00153	3.5.1.-	Nicotinamide	rn00760	path:ror00240	ror	synthesis
R00102	C00153	3.5.1.-	Nicotinamide	rn01100	path:kpm00520	kpm	synthesis
R00102	C00153	3.5.1.-	Nicotinamide	rn00760	path:ecoj02026	ecoj	synthesis
R00102	C00153	3.5.1.-	Nicotinamide	rn01100	path:eld00760	eld	synthesis
R00102	C00153	3.5.1.-	Nicotinamide	rn01100	path:metd00760	metd	synthesis
R00102	C00153	3.5.1.-	Nicotinamide	rn01100	path:eok00760	eok	synthesis
R00102	C00153	3.5.1.-	Nicotinamide	rn01100	path:elc00520	elc	synthesis
R00102	C00153	3.5.1.-	Nicotinamide	rn00760	path:elr00520	elr	synthesis
R00102	C00153	3.5.1.-	Nicotinamide	rn00760	path:ecl00520	ecl	synthesis
R00102	C00153	3.5.1.-	Nicotinamide	rn01100	path:bbrc00760	bbrc	synthesis
R00102	C00153	3.5.1.-	Nicotinamide	rn01100	path:eoc00520	eoc	synthesis
R00102	C00153	3.5.1.-	Nicotinamide	rn01100	path:rbp00760	rbp	synthesis
R00102	C00153	3.5.1.-	Nicotinamide	rn01100	path:ebr00240	ebr	synthesis
R00102	C00153	3.5.1.-	Nicotinamide	rn01100	path:eun00240	eun	synthesis
R00102	C00153	3.5.1.-	Nicotinamide	rn00760	path:elr02026	elr	synthesis
R00102	C00153	3.5.1.-	Nicotinamide	rn00760	path:kpj00520	kpj	synthesis
R00102	C00153	3.5.1.-	Nicotinamide	rn00760	path:bado00760	bado	synthesis
R00102	C00153	3.5.1.-	Nicotinamide	rn00760	path:ecv00240	ecv	synthesis
R00102	C00153	3.5.1.-	Nicotinamide	rn01100	path:ecoj00520	ecoj	synthesis
R00102	C00153	3.5.1.-	Nicotinamide	rn01100	path:eab00240	eab	synthesis
R00102	C00153	3.5.1.-	Nicotinamide	rn01100	path:elu00520	elu	synthesis
R00102	C00153	3.5.1.-	Nicotinamide	rn00760	path:ahi00760	ahi	synthesis
R00102	C00153	3.5.1.-	Nicotinamide	rn00760	path:ecoh00760	ecoh	synthesis
R00102	C00153	3.5.1.-	Nicotinamide	rn00760	path:capf00760	capf	synthesis
R00102	C00153	3.5.1.-	Nicotinamide	rn01100	path:caph00760	caph	synthesis
R00102	C00153	3.5.1.-	Nicotinamide	rn00760	path:ahh00520	ahh	synthesis
R00102	C00153	3.5.1.-	Nicotinamide	rn00760	path:stes00760	stes	synthesis
R00102	C00153	3.5.1.-	Nicotinamide	rn00760	path:ece00760	ece	synthesis
R00102	C00153	3.5.1.-	Nicotinamide	rn01100	path:eun00760	eun	synthesis
R00102	C00153	3.5.1.-	Nicotinamide	rn01100	path:kod00760	kod	synthesis
R00102	C00153	3.5.1.-	Nicotinamide	rn01100	path:ekf00240	ekf	synthesis
R00102	C00153	3.5.1.-	Nicotinamide	rn00760	path:ebw02026	ebw	synthesis
R00102	C00153	3.5.1.-	Nicotinamide	rn00760	path:eoh00520	eoh	synthesis
R00102	C00153	3.5.1.-	Nicotinamide	rn01100	path:ecf00520	ecf	synthesis
R00102	C00153	3.5.1.-	Nicotinamide	rn01100	path:selo00760	selo	synthesis
R00102	C00153	3.5.1.-	Nicotinamide	rn00760	path:ecoo02026	ecoo	synthesis
R00102	C00153	3.5.1.-	Nicotinamide	rn01100	path:bado00760	bado	synthesis
R00102	C00153	3.5.1.-	Nicotinamide	rn00760	path:kpnu00520	kpnu	synthesis
R00102	C00153	3.5.1.-	Nicotinamide	rn01100	path:splk00760	splk	synthesis
R00102	C00153	3.5.1.-	Nicotinamide	rn01100	path:ert00760	ert	synthesis
R00102	C00153	3.5.1.-	Nicotinamide	rn00760	path:ecln00520	ecln	synthesis
R00102	C00153	3.5.1.-	Nicotinamide	rn01100	path:elw02026	elw	synthesis
R00102	C00153	3.5.1.-	Nicotinamide	rn00760	path:coo00760	coo	synthesis
R00102	C00153	3.5.1.-	Nicotinamide	rn01100	path:ecoh02026	ecoh	synthesis
R00102	C00153	3.5.1.-	Nicotinamide	rn01100	path:ror00760	ror	synthesis
R00102	C00153	3.5.1.-	Nicotinamide	rn01100	path:psx00760	psx	synthesis
R00102	C00153	3.5.1.-	Nicotinamide	rn01100	path:ecx02026	ecx	synthesis
R00102	C00153	3.5.1.-	Nicotinamide	rn01100	path:capf00760	capf	synthesis
R00102	C00153	3.5.1.-	Nicotinamide	rn01100	path:ecf00240	ecf	synthesis
R00102	C00153	3.5.1.-	Nicotinamide	rn00760	path:eld00240	eld	synthesis
R00102	C00153	3.5.1.-	Nicotinamide	rn00760	path:brd00760	brd	synthesis
R00102	C00153	3.5.1.-	Nicotinamide	rn00760	path:ell00760	ell	synthesis
R00102	C00153	3.5.1.-	Nicotinamide	rn00760	path:eck00760	eck	synthesis
R00102	C00153	3.5.1.-	Nicotinamide	rn00760	path:rhn00760	rhn	synthesis
R00102	C00153	3.5.1.-	Nicotinamide	rn00760	path:koc00520	koc	synthesis
R00102	C00153	3.5.1.-	Nicotinamide	rn01100	path:pvl00520	pvl	synthesis
R00102	C00153	3.5.1.-	Nicotinamide	rn01100	path:pala00760	pala	synthesis
R00102	C00153	3.5.1.-	Nicotinamide	rn01100	path:elu02026	elu	synthesis
R00102	C00153	3.5.1.-	Nicotinamide	rn00760	path:eci02026	eci	synthesis
R00102	C00153	3.5.1.-	Nicotinamide	rn00760	path:hav00520	hav	synthesis
R00102	C00153	3.5.1.-	Nicotinamide	rn00760	path:psed00760	psed	synthesis
R00102	C00153	3.5.1.-	Nicotinamide	rn01100	path:ebr00520	ebr	synthesis
R00102	C00153	3.5.1.-	Nicotinamide	rn01100	path:psos00520	psos	synthesis
R00102	C00153	3.5.1.-	Nicotinamide	rn01100	path:kpu00520	kpu	synthesis
R00102	C00153	3.5.1.-	Nicotinamide	rn00760	path:stro00760	stro	synthesis
R00102	C00153	3.5.1.-	Nicotinamide	rn01100	path:psi00760	psi	synthesis
R00102	C00153	3.5.1.-	Nicotinamide	rn01100	path:ell00240	ell	synthesis
R00102	C00153	3.5.1.-	Nicotinamide	rn01100	path:psta00520	psta	synthesis
R00102	C00153	3.5.1.-	Nicotinamide	rn01100	path:eyy00760	eyy	synthesis
R00102	C00153	3.5.1.-	Nicotinamide	rn01100	path:ebd00760	ebd	synthesis
R00102	C00153	3.5.1.-	Nicotinamide	rn01100	path:ecok00760	ecok	synthesis
R00102	C00153	3.5.1.-	Nicotinamide	rn01100	path:ecle00520	ecle	synthesis
R00102	C00153	3.5.1.-	Nicotinamide	rn01100	path:brd00760	brd	synthesis
R00102	C00153	3.5.1.-	Nicotinamide	rn01100	path:eclg00520	eclg	synthesis
R00102	C00153	3.5.1.-	Nicotinamide	rn01100	path:strc00760	strc	synthesis
R00102	C00153	3.5.1.-	Nicotinamide	rn01100	path:ebl00760	ebl	synthesis
R00102	C00153	3.5.1.-	Nicotinamide	rn00760	path:kpg00240	kpg	synthesis
R00102	C00153	3.5.1.-	Nicotinamide	rn01100	path:edj02026	edj	synthesis
R00102	C00153	3.5.1.-	Nicotinamide	rn00760	path:elp00520	elp	synthesis
R00102	C00153	3.5.1.-	Nicotinamide	rn01100	path:elh00520	elh	synthesis
R00102	C00153	3.5.1.-	Nicotinamide	rn01100	path:etr00760	etr	synthesis
R00102	C00153	3.5.1.-	Nicotinamide	rn01100	path:ecl02026	ecl	synthesis
R00102	C00153	3.5.1.-	Nicotinamide	rn00760	path:eum00520	eum	synthesis
R00102	C00153	3.5.1.-	Nicotinamide	rn00760	path:kpz00240	kpz	synthesis
R00102	C00153	3.5.1.-	Nicotinamide	rn00760	path:ecc00240	ecc	synthesis
R00102	C00153	3.5.1.-	Nicotinamide	rn00760	path:kpy00240	kpy	synthesis
R00102	C00153	3.5.1.-	Nicotinamide	rn00760	path:kpi00240	kpi	synthesis
R00102	C00153	3.5.1.-	Nicotinamide	rn01100	path:lgz00760	lgz	synthesis
R00102	C00153	3.5.1.-	Nicotinamide	rn00760	path:psem00520	psem	synthesis
R00102	C00153	3.5.1.-	Nicotinamide	rn01100	path:ecln00240	ecln	synthesis
R00102	C00153	3.5.1.-	Nicotinamide	rn00760	path:ecf02026	ecf	synthesis
R00102	C00153	3.5.1.-	Nicotinamide	rn00760	path:elw00240	elw	synthesis
R00102	C00153	3.5.1.-	Nicotinamide	rn00760	path:eih02026	eih	synthesis
R00102	C00153	3.5.1.-	Nicotinamide	rn01100	path:strf00760	strf	synthesis
R00102	C00153	3.5.1.-	Nicotinamide	rn01100	path:eoc00760	eoc	synthesis
R00102	C00153	3.5.1.-	Nicotinamide	rn01100	path:gem00760	gem	synthesis
R00102	C00153	3.5.1.-	Nicotinamide	rn00760	path:enl00240	enl	synthesis
R00102	C00153	3.5.1.-	Nicotinamide	rn00760	path:bbrc00760	bbrc	synthesis
R00102	C00153	3.5.1.-	Nicotinamide	rn00760	path:eln00240	eln	synthesis
R00102	C00153	3.5.1.-	Nicotinamide	rn00760	path:ecoi00520	ecoi	synthesis
R00102	C00153	3.5.1.-	Nicotinamide	rn00760	path:psi00520	psi	synthesis
R00102	C00153	3.5.1.-	Nicotinamide	rn00760	path:kps00240	kps	synthesis
R00102	C00153	3.5.1.-	Nicotinamide	rn00760	path:ecoo00240	ecoo	synthesis
R00102	C00153	3.5.1.-	Nicotinamide	rn00760	path:kpm00240	kpm	synthesis
R00102	C00153	3.5.1.-	Nicotinamide	rn00760	path:kpx00240	kpx	synthesis
R00102	C00153	3.5.1.-	Nicotinamide	rn00760	path:kok00240	kok	synthesis
R00102	C00153	3.5.1.-	Nicotinamide	rn00760	path:ecoa00240	ecoa	synthesis
R00102	C00153	3.5.1.-	Nicotinamide	rn00760	path:ebl02026	ebl	synthesis
R00102	C00153	3.5.1.-	Nicotinamide	rn00760	path:psos00520	psos	synthesis
R00102	C00153	3.5.1.-	Nicotinamide	rn00760	path:ecoo00520	ecoo	synthesis
R00102	C00153	3.5.1.-	Nicotinamide	rn00760	path:pvl00520	pvl	synthesis
R00102	C00153	3.5.1.-	Nicotinamide	rn00760	path:eoi00240	eoi	synthesis
R00102	C00153	3.5.1.-	Nicotinamide	rn00760	path:edh00520	edh	synthesis
R00102	C00153	3.5.1.-	Nicotinamide	rn01100	path:pvl00760	pvl	synthesis
R00102	C00153	3.5.1.-	Nicotinamide	rn00760	path:eoj00240	eoj	synthesis
R00102	C00153	3.5.1.-	Nicotinamide	rn00760	path:kpo00240	kpo	synthesis
R00102	C00153	3.5.1.-	Nicotinamide	rn01100	path:rhn00760	rhn	synthesis
R00102	C00153	3.5.1.-	Nicotinamide	rn01100	path:ebr02026	ebr	synthesis
R00102	C00153	3.5.1.-	Nicotinamide	rn01100	path:ecx00240	ecx	synthesis
R00102	C00153	3.5.1.-	Nicotinamide	rn00760	path:enc00240	enc	synthesis
R00102	C00153	3.5.1.-	Nicotinamide	rn01100	path:pdr00520	pdr	synthesis
R00102	C00153	3.5.1.-	Nicotinamide	rn00760	path:eck02026	eck	synthesis
R00102	C00153	3.5.1.-	Nicotinamide	rn00760	path:ecok00240	ecok	synthesis
R00102	C00153	3.5.1.-	Nicotinamide	rn00760	path:esm02026	esm	synthesis
R00102	C00153	3.5.1.-	Nicotinamide	rn01100	path:eih00760	eih	synthesis
R00102	C00153	3.5.1.-	Nicotinamide	rn01100	path:rhv00760	rhv	synthesis
R00102	C00153	3.5.1.-	Nicotinamide	rn01100	path:avr00760	avr	synthesis
R00102	C00153	3.5.1.-	Nicotinamide	rn00760	path:kpv00520	kpv	synthesis
R00102	C00153	3.5.1.-	Nicotinamide	rn01100	path:ecz00520	ecz	synthesis
R00102	C00153	3.5.1.-	Nicotinamide	rn00760	path:ecj00240	ecj	synthesis
R00102	C00153	3.5.1.-	Nicotinamide	rn00760	path:ecos00240	ecos	synthesis
R00102	C00153	3.5.1.-	Nicotinamide	rn00760	path:splm00240	splm	synthesis
R00102	C00153	3.5.1.-	Nicotinamide	rn01100	path:kpv00240	kpv	synthesis
R00102	C00153	3.5.1.-	Nicotinamide	rn01100	path:psk00520	psk	synthesis
R00102	C00153	3.5.1.-	Nicotinamide	rn01100	path:kpy00240	kpy	synthesis
R00102	C00153	3.5.1.-	Nicotinamide	rn01100	path:ecan00520	ecan	synthesis
R00102	C00153	3.5.1.-	Nicotinamide	rn00760	path:eclg00240	eclg	synthesis
R00102	C00153	3.5.1.-	Nicotinamide	rn01100	path:ebw00520	ebw	synthesis
R00102	C00153	3.5.1.-	Nicotinamide	rn00760	path:ecoi00240	ecoi	synthesis
R00102	C00153	3.5.1.-	Nicotinamide	rn00760	path:ell00240	ell	synthesis
R00102	C00153	3.5.1.-	Nicotinamide	rn00760	path:psta00520	psta	synthesis
R00102	C00153	3.5.1.-	Nicotinamide	rn00760	path:ebe02026	ebe	synthesis
R00102	C00153	3.5.1.-	Nicotinamide	rn00760	path:kpnk00520	kpnk	synthesis
R00102	C00153	3.5.1.-	Nicotinamide	rn00760	path:elf02026	elf	synthesis
R00102	C00153	3.5.1.-	Nicotinamide	rn00760	path:elo00520	elo	synthesis
R00102	C00153	3.5.1.-	Nicotinamide	rn00760	path:esl00240	esl	synthesis
R00102	C00153	3.5.1.-	Nicotinamide	rn00760	path:ebr00520	ebr	synthesis
R00102	C00153	3.5.1.-	Nicotinamide	rn01100	path:strp00332	strp	synthesis
R00102	C00153	3.5.1.-	Nicotinamide	rn01100	path:hav00760	hav	synthesis
R00102	C00153	3.5.1.-	Nicotinamide	rn01100	path:kpg00520	kpg	synthesis
R00102	C00153	3.5.1.-	Nicotinamide	rn01100	path:ecos02026	ecos	synthesis
R00102	C00153	3.5.1.-	Nicotinamide	rn01100	path:elu00760	elu	synthesis
R00102	C00153	3.5.1.-	Nicotinamide	rn00760	path:ebe00520	ebe	synthesis
R00102	C00153	3.5.1.-	Nicotinamide	rn00760	path:elc00240	elc	synthesis
R00102	C00153	3.5.1.-	Nicotinamide	rn00760	path:aha00520	aha	synthesis
R00102	C00153	3.5.1.-	Nicotinamide	rn00760	path:lbn00730	lbn	synthesis
R00102	C00153	3.5.1.-	Nicotinamide	rn00760	path:ecos02026	ecos	synthesis
R00102	C00153	3.5.1.-	Nicotinamide	rn01100	path:ron00240	ron	synthesis
R00102	C00153	3.5.1.-	Nicotinamide	rn01100	path:bbrj00760	bbrj	synthesis
R00102	C00153	3.5.1.-	Nicotinamide	rn00760	path:blo00760	blo	synthesis
R00102	C00153	3.5.1.-	Nicotinamide	rn01100	path:prg00520	prg	synthesis
R00102	C00153	3.5.1.-	Nicotinamide	rn01100	path:kpx00240	kpx	synthesis
R00102	C00153	3.5.1.-	Nicotinamide	rn00760	path:stek00760	stek	synthesis
R00102	C00153	3.5.1.-	Nicotinamide	rn01100	path:eso02026	eso	synthesis
R00102	C00153	3.5.1.-	Nicotinamide	rn00760	path:ecd00760	ecd	synthesis
R00102	C00153	3.5.1.-	Nicotinamide	rn00760	path:ron00760	ron	synthesis
R00102	C00153	3.5.1.-	Nicotinamide	rn01100	path:bln00760	bln	synthesis
R00102	C00153	3.5.1.-	Nicotinamide	rn01100	path:ebd02026	ebd	synthesis
R00102	C00153	3.5.1.-	Nicotinamide	rn01100	path:ebr00760	ebr	synthesis
R00102	C00153	3.5.1.-	Nicotinamide	rn01100	path:bbru00760	bbru	synthesis
R00102	C00153	3.5.1.-	Nicotinamide	rn00760	path:kpq00520	kpq	synthesis
R00102	C00153	3.5.1.-	Nicotinamide	rn01100	path:ecoh00240	ecoh	synthesis
R00102	C00153	3.5.1.-	Nicotinamide	rn01100	path:strd00760	strd	synthesis
R00102	C00153	3.5.1.-	Nicotinamide	rn00760	path:actc00760	actc	synthesis
R00102	C00153	3.5.1.-	Nicotinamide	rn01100	path:ahh00760	ahh	synthesis
R00102	C00153	3.5.1.-	Nicotinamide	rn00760	path:ecf00760	ecf	synthesis
R00102	C00153	3.5.1.-	Nicotinamide	rn00760	path:ecle00240	ecle	synthesis
R00102	C00153	3.5.1.-	Nicotinamide	rn01100	path:bbrs00760	bbrs	synthesis
R00102	C00153	3.5.1.-	Nicotinamide	rn00760	path:elf00760	elf	synthesis
R00102	C00153	3.5.1.-	Nicotinamide	rn00760	path:kpj00760	kpj	synthesis
R00102	C00153	3.5.1.-	Nicotinamide	rn01100	path:cyo00760	cyo	synthesis
R00102	C00153	3.5.1.-	Nicotinamide	rn01100	path:elh00760	elh	synthesis
R00102	C00153	3.5.1.-	Nicotinamide	rn01100	path:ecr00240	ecr	synthesis
R00102	C00153	3.5.1.-	Nicotinamide	rn00760	path:gem00760	gem	synthesis
R00102	C00153	3.5.1.-	Nicotinamide	rn00760	path:strd00760	strd	synthesis
R00102	C00153	3.5.1.-	Nicotinamide	rn00760	path:sele00760	sele	synthesis
R00102	C00153	3.5.1.-	Nicotinamide	rn00760	path:ecc00520	ecc	synthesis
R00102	C00153	3.5.1.-	Nicotinamide	rn00760	path:kpv00760	kpv	synthesis
R00102	C00153	3.5.1.-	Nicotinamide	rn01100	path:eun00520	eun	synthesis
R00102	C00153	3.5.1.-	Nicotinamide	rn00760	path:kpn00760	kpn	synthesis
R00102	C00153	3.5.1.-	Nicotinamide	rn00760	path:hsa00600	hsa	synthesis
R00102	C00153	3.5.1.-	Nicotinamide	rn00760	path:ecoa00760	ecoa	synthesis
R00102	C00153	3.5.1.-	Nicotinamide	rn00760	path:esl00520	esl	synthesis
R00102	C00153	3.5.1.-	Nicotinamide	rn00760	path:strm00760	strm	synthesis
R00102	C00153	3.5.1.-	Nicotinamide	rn00760	path:prj00760	prj	synthesis
R00102	C00153	3.5.1.-	Nicotinamide	rn01100	path:eln00760	eln	synthesis
R00102	C00153	3.5.1.-	Nicotinamide	rn00760	path:bll00760	bll	synthesis
R00102	C00153	3.5.1.-	Nicotinamide	rn01100	path:esm02026	esm	synthesis
R00102	C00153	3.5.1.-	Nicotinamide	rn00760	path:eum00760	eum	synthesis
R00102	C00153	3.5.1.-	Nicotinamide	rn00760	path:elu00760	elu	synthesis
R00102	C00153	3.5.1.-	Nicotinamide	rn00760	path:kpz00760	kpz	synthesis
R00102	C00153	3.5.1.-	Nicotinamide	rn00760	path:kpu00240	kpu	synthesis
R00102	C00153	3.5.1.-	Nicotinamide	rn00760	path:kpt00520	kpt	synthesis
R00102	C00153	3.5.1.-	Nicotinamide	rn00760	path:rhr00760	rhr	synthesis
R00102	C00153	3.5.1.-	Nicotinamide	rn01100	path:bde00760	bde	synthesis
R00102	C00153	3.5.1.-	Nicotinamide	rn00760	path:rhr00380	rhr	synthesis
R00102	C00153	3.5.1.-	Nicotinamide	rn00760	path:ecs00240	ecs	synthesis
R00102	C00153	3.5.1.-	Nicotinamide	rn01100	path:etw00520	etw	synthesis
R00102	C00153	3.5.1.-	Nicotinamide	rn00760	path:elc00520	elc	synthesis
R00102	C00153	3.5.1.-	Nicotinamide	rn00760	path:fbe00760	fbe	synthesis
R00102	C00153	3.5.1.-	Nicotinamide	rn00760	path:eld00520	eld	synthesis
R00102	C00153	3.5.1.-	Nicotinamide	rn00760	path:eko00760	eko	synthesis
R00102	C00153	3.5.1.-	Nicotinamide	rn00760	path:ebr00760	ebr	synthesis
R00102	C00153	3.5.1.-	Nicotinamide	rn00760	path:eab00240	eab	synthesis
R00102	C00153	3.5.1.-	Nicotinamide	rn00760	path:ect00240	ect	synthesis
R00102	C00153	3.5.1.-	Nicotinamide	rn00760	path:ecz02026	ecz	synthesis
R00102	C00153	3.5.1.-	Nicotinamide	rn00760	path:pjd00730	pjd	synthesis
R00102	C00153	3.5.1.-	Nicotinamide	rn01100	path:elc00760	elc	synthesis
R00102	C00153	3.5.1.-	Nicotinamide	rn00760	path:eoc00240	eoc	synthesis
R00102	C00153	3.5.1.-	Nicotinamide	rn01100	path:ebe02026	ebe	synthesis
R00102	C00153	3.5.1.-	Nicotinamide	rn00760	path:blj00760	blj	synthesis
R00102	C00153	3.5.1.-	Nicotinamide	rn00760	path:ahi00520	ahi	synthesis
R00102	C00153	3.5.1.-	Nicotinamide	rn01100	path:aha00760	aha	synthesis
R00102	C00153	3.5.1.-	Nicotinamide	rn00760	path:pses00760	pses	synthesis
R00102	C00153	3.5.1.-	Nicotinamide	rn00760	path:ecoa02026	ecoa	synthesis
R00102	C00153	3.5.1.-	Nicotinamide	rn00760	path:psx00760	psx	synthesis
R00102	C00153	3.5.1.-	Nicotinamide	rn01100	path:ecol00760	ecol	synthesis
R00102	C00153	3.5.1.-	Nicotinamide	rn00760	path:yre00520	yre	synthesis
R00102	C00153	3.5.1.-	Nicotinamide	rn00760	path:kpy00520	kpy	synthesis
R00102	C00153	3.5.1.-	Nicotinamide	rn01100	path:kpo00760	kpo	synthesis
R00102	C00153	3.5.1.-	Nicotinamide	rn00760	path:elx00760	elx	synthesis
R00102	C00153	3.5.1.-	Nicotinamide	rn00760	path:aaj00760	aaj	synthesis
R00102	C00153	3.5.1.-	Nicotinamide	rn00760	path:eco00240	eco	synthesis
R00102	C00153	3.5.1.-	Nicotinamide	rn00760	path:eci00240	eci	synthesis
R00102	C00153	3.5.1.-	Nicotinamide	rn00760	path:vdn00760	vdn	synthesis
R00102	C00153	3.5.1.-	Nicotinamide	rn00760	path:ena00520	ena	synthesis
R00102	C00153	3.5.1.-	Nicotinamide	rn00760	path:ebd00760	ebd	synthesis
R00102	C00153	3.5.1.-	Nicotinamide	rn00760	path:eko00240	eko	synthesis
R00102	C00153	3.5.1.-	Nicotinamide	rn01100	path:kpo00520	kpo	synthesis
R00102	C00153	3.5.1.-	Nicotinamide	rn00760	path:kok00760	kok	synthesis
R00102	C00153	3.5.1.-	Nicotinamide	rn01100	path:ecf00760	ecf	synthesis
R00102	C00153	3.5.1.-	Nicotinamide	rn00760	path:rgn00760	rgn	synthesis
R00102	C00153	3.5.1.-	Nicotinamide	rn01100	path:ece00240	ece	synthesis
R00102	C00153	3.5.1.-	Nicotinamide	rn01100	path:prg00760	prg	synthesis
R00102	C00153	3.5.1.-	Nicotinamide	rn00760	path:sten00760	sten	synthesis
R00102	C00153	3.5.1.-	Nicotinamide	rn01100	path:kpj00760	kpj	synthesis
R00102	C00153	3.5.1.-	Nicotinamide	rn01100	path:scz00760	scz	synthesis
R00102	C00153	3.5.1.-	Nicotinamide	rn01100	path:ron00520	ron	synthesis
R00102	C00153	3.5.1.-	Nicotinamide	rn00760	path:ecp00240	ecp	synthesis
R00102	C00153	3.5.1.-	Nicotinamide	rn00760	path:elx00240	elx	synthesis
R00102	C00153	3.5.1.-	Nicotinamide	rn00760	path:brev00760	brev	synthesis
R00102	C00153	3.5.1.-	Nicotinamide	rn01100	path:coo00760	coo	synthesis
R00102	C00153	3.5.1.-	Nicotinamide	rn00760	path:selt00760	selt	synthesis
R00102	C00153	3.5.1.-	Nicotinamide	rn01100	path:ece00520	ece	synthesis
R00102	C00153	3.5.1.-	Nicotinamide	rn00760	path:ecoj00520	ecoj	synthesis
R00102	C00153	3.5.1.-	Nicotinamide	rn01100	path:ecw02026	ecw	synthesis
R00102	C00153	3.5.1.-	Nicotinamide	rn00760	path:blon00760	blon	synthesis
R00102	C00153	3.5.1.-	Nicotinamide	rn00760	path:ahh00760	ahh	synthesis
R00102	C00153	3.5.1.-	Nicotinamide	rn00760	path:kpne00520	kpne	synthesis
R00102	C00153	3.5.1.-	Nicotinamide	rn00760	path:psem00760	psem	synthesis
R00102	C00153	3.5.1.-	Nicotinamide	rn00760	path:koc00240	koc	synthesis
R00102	C00153	3.5.1.-	Nicotinamide	rn00760	path:ekf00760	ekf	synthesis
R00102	C00153	3.5.1.-	Nicotinamide	rn01100	path:elp00520	elp	synthesis
R00102	C00153	3.5.1.-	Nicotinamide	rn00760	path:cyo00520	cyo	synthesis
R00102	C00153	3.5.1.-	Nicotinamide	rn00760	path:ese00520	ese	synthesis
R00102	C00153	3.5.1.-	Nicotinamide	rn01100	path:kpp00520	kpp	synthesis
R00102	C00153	3.5.1.-	Nicotinamide	rn01100	path:elx02026	elx	synthesis
R00102	C00153	3.5.1.-	Nicotinamide	rn01100	path:eso00520	eso	synthesis
R00102	C00153	3.5.1.-	Nicotinamide	rn00760	path:enc00760	enc	synthesis
R00102	C00153	3.5.1.-	Nicotinamide	rn01100	path:csci00760	csci	synthesis
R00102	C00153	3.5.1.-	Nicotinamide	rn01100	path:eih00520	eih	synthesis
R00102	C00153	3.5.1.-	Nicotinamide	rn01100	path:ese00760	ese	synthesis
R00102	C00153	3.5.1.-	Nicotinamide	rn00760	path:ebl00520	ebl	synthesis
R00102	C00153	3.5.1.-	Nicotinamide	rn00760	path:blk00760	blk	synthesis
R00102	C00153	3.5.1.-	Nicotinamide	rn01100	path:kph00520	kph	synthesis
R00102	C00153	3.5.1.-	Nicotinamide	rn01100	path:ena00760	ena	synthesis
R00102	C00153	3.5.1.-	Nicotinamide	rn01100	path:slm00760	slm	synthesis
R00102	C00153	3.5.1.-	Nicotinamide	rn01100	path:eoi00520	eoi	synthesis
R00102	C00153	3.5.1.-	Nicotinamide	rn01100	path:eln00240	eln	synthesis
R00102	C00153	3.5.1.-	Nicotinamide	rn00760	path:kph00760	kph	synthesis
R00102	C00153	3.5.1.-	Nicotinamide	rn01100	path:kpg00240	kpg	synthesis
R00102	C00153	3.5.1.-	Nicotinamide	rn01100	path:ahy00760	ahy	synthesis
R00102	C00153	3.5.1.-	Nicotinamide	rn01100	path:kpz00240	kpz	synthesis
R00102	C00153	3.5.1.-	Nicotinamide	rn01100	path:eoj00520	eoj	synthesis
R00102	C00153	3.5.1.-	Nicotinamide	rn01100	path:ese02026	ese	synthesis
R00102	C00153	3.5.1.-	Nicotinamide	rn01100	path:bbrv00760	bbrv	synthesis
R00102	C00153	3.5.1.-	Nicotinamide	rn01100	path:elh02026	elh	synthesis
R00102	C00153	3.5.1.-	Nicotinamide	rn01100	path:kpm00240	kpm	synthesis
R00102	C00153	3.5.1.-	Nicotinamide	rn01100	path:ecoj00760	ecoj	synthesis
R00102	C00153	3.5.1.-	Nicotinamide	rn01100	path:ecw00520	ecw	synthesis
R00102	C00153	3.5.1.-	Nicotinamide	rn00760	path:bln00760	bln	synthesis
R00102	C00153	3.5.1.-	Nicotinamide	rn00760	path:pvl00760	pvl	synthesis
R00102	C00153	3.5.1.-	Nicotinamide	rn01100	path:ecoa00240	ecoa	synthesis
R00102	C00153	3.5.1.-	Nicotinamide	rn00760	path:col00760	col	synthesis
R00102	C00153	3.5.1.-	Nicotinamide	rn01100	path:etw02026	etw	synthesis
R00102	C00153	3.5.1.-	Nicotinamide	rn00760	path:kpn00240	kpn	synthesis
R00102	C00153	3.5.1.-	Nicotinamide	rn01100	path:pmic00760	pmic	synthesis
R00102	C00153	3.5.1.-	Nicotinamide	rn00760	path:rhx00760	rhx	synthesis
R00102	C00153	3.5.1.-	Nicotinamide	rn00760	path:ecv00760	ecv	synthesis
R00102	C00153	3.5.1.-	Nicotinamide	rn00760	path:esl00760	esl	synthesis
R00102	C00153	3.5.1.-	Nicotinamide	rn01100	path:ecj00240	ecj	synthesis
R00102	C00153	3.5.1.-	Nicotinamide	rn01100	path:edh00520	edh	synthesis
R00102	C00153	3.5.1.-	Nicotinamide	rn01100	path:hsa00600	hsa	synthesis
R00102	C00153	3.5.1.-	Nicotinamide	rn01100	path:edh00240	edh	synthesis
R00102	C00153	3.5.1.-	Nicotinamide	rn01100	path:rei00760	rei	synthesis
R00102	C00153	3.5.1.-	Nicotinamide	rn00760	path:caph00760	caph	synthesis
R00102	C00153	3.5.1.-	Nicotinamide	rn01100	path:bbv00760	bbv	synthesis
R00102	C00153	3.5.1.-	Nicotinamide	rn00760	path:ecl00760	ecl	synthesis
R00102	C00153	3.5.1.-	Nicotinamide	rn01100	path:kpx00760	kpx	synthesis
R00102	C00153	3.5.1.-	Nicotinamide	rn01100	path:pfac00760	pfac	synthesis
R00102	C00153	3.5.1.-	Nicotinamide	rn01100	path:meta00760	meta	synthesis
R00102	C00153	3.5.1.-	Nicotinamide	rn01100	path:eab00520	eab	synthesis
R00102	C00153	3.5.1.-	Nicotinamide	rn00760	path:elr00240	elr	synthesis
R00102	C00153	3.5.1.-	Nicotinamide	rn01100	path:enl00760	enl	synthesis
R00102	C00153	3.5.1.-	Nicotinamide	rn00760	path:kpr00240	kpr	synthesis
R00102	C00153	3.5.1.-	Nicotinamide	rn00760	path:etd00520	etd	synthesis
R00102	C00153	3.5.1.-	Nicotinamide	rn01100	path:ahy00520	ahy	synthesis
R00102	C00153	3.5.1.-	Nicotinamide	rn01100	path:ecoa00760	ecoa	synthesis
R00102	C00153	3.5.1.-	Nicotinamide	rn00760	path:ecw02026	ecw	synthesis
R00102	C00153	3.5.1.-	Nicotinamide	rn00760	path:avo00760	avo	synthesis
R00102	C00153	3.5.1.-	Nicotinamide	rn01100	path:eok00520	eok	synthesis
R00102	C00153	3.5.1.-	Nicotinamide	rn00760	path:eoh00240	eoh	synthesis
R00102	C00153	3.5.1.-	Nicotinamide	rn00760	path:blab00760	blab	synthesis
R00102	C00153	3.5.1.-	Nicotinamide	rn00760	path:fma00760	fma	synthesis
R00102	C00153	3.5.1.-	Nicotinamide	rn00760	path:ekf00520	ekf	synthesis
R00102	C00153	3.5.1.-	Nicotinamide	rn00760	path:kpq00240	kpq	synthesis
R00102	C00153	3.5.1.-	Nicotinamide	rn00760	path:rhv00240	rhv	synthesis
R00102	C00153	3.5.1.-	Nicotinamide	rn01100	path:ecl00760	ecl	synthesis
R00102	C00153	3.5.1.-	Nicotinamide	rn00760	path:ron00520	ron	synthesis
R00102	C00153	3.5.1.-	Nicotinamide	rn00760	path:kpj00240	kpj	synthesis
R00102	C00153	3.5.1.-	Nicotinamide	rn00760	path:psk00520	psk	synthesis
R00102	C00153	3.5.1.-	Nicotinamide	rn01100	path:stem00760	stem	synthesis
R00102	C00153	3.5.1.-	Nicotinamide	rn01100	path:eld02026	eld	synthesis
R00102	C00153	3.5.1.-	Nicotinamide	rn01100	path:eco00240	eco	synthesis
R00102	C00153	3.5.1.-	Nicotinamide	rn00760	path:eoi00760	eoi	synthesis
R00102	C00153	3.5.1.-	Nicotinamide	rn01100	path:ena00520	ena	synthesis
R00102	C00153	3.5.1.-	Nicotinamide	rn00760	path:elu00520	elu	synthesis
R00102	C00153	3.5.1.-	Nicotinamide	rn01100	path:ese00240	ese	synthesis
R00102	C00153	3.5.1.-	Nicotinamide	rn00760	path:kpm00520	kpm	synthesis
R00102	C00153	3.5.1.-	Nicotinamide	rn01100	path:ecj00520	ecj	synthesis
R00102	C00153	3.5.1.-	Nicotinamide	rn01100	path:eld00520	eld	synthesis
R00102	C00153	3.5.1.-	Nicotinamide	rn00760	path:ese02026	ese	synthesis
R00102	C00153	3.5.1.-	Nicotinamide	rn01100	path:elc02026	elc	synthesis
R00102	C00153	3.5.1.-	Nicotinamide	rn01100	path:ena02026	ena	synthesis
R00102	C00153	3.5.1.-	Nicotinamide	rn00760	path:ecf00240	ecf	synthesis
R00102	C00153	3.5.1.-	Nicotinamide	rn01100	path:ecv00240	ecv	synthesis
R00102	C00153	3.5.1.-	Nicotinamide	rn00760	path:rhv00760	rhv	synthesis
R00102	C00153	3.5.1.-	Nicotinamide	rn01100	path:kpq00760	kpq	synthesis
R00102	C00153	3.5.1.-	Nicotinamide	rn00760	path:elw00520	elw	synthesis
R00102	C00153	3.5.1.-	Nicotinamide	rn01100	path:eoh00520	eoh	synthesis
R00102	C00153	3.5.1.-	Nicotinamide	rn01100	path:kpw00760	kpw	synthesis
R00102	C00153	3.5.1.-	Nicotinamide	rn01100	path:kpm00760	kpm	synthesis
R00102	C00153	3.5.1.-	Nicotinamide	rn00760	path:kpn00520	kpn	synthesis
R00102	C00153	3.5.1.-	Nicotinamide	rn01100	path:kpi00760	kpi	synthesis
R00102	C00153	3.5.1.-	Nicotinamide	rn00760	path:edh00760	edh	synthesis
R00102	C00153	3.5.1.-	Nicotinamide	rn01100	path:eclg00760	eclg	synthesis
R00102	C00153	3.5.1.-	Nicotinamide	rn01100	path:elr00760	elr	synthesis
R00102	C00153	3.5.1.-	Nicotinamide	rn00760	path:elc02026	elc	synthesis
R00102	C00153	3.5.1.-	Nicotinamide	rn00760	path:eci00760	eci	synthesis
R00102	C00153	3.5.1.-	Nicotinamide	rn01100	path:etd00760	etd	synthesis
R00102	C00153	3.5.1.-	Nicotinamide	rn01100	path:actc00760	actc	synthesis
R00102	C00153	3.5.1.-	Nicotinamide	rn00760	path:ena02026	ena	synthesis
R00102	C00153	3.5.1.-	Nicotinamide	rn01100	path:ecs00240	ecs	synthesis
R00102	C00153	3.5.1.-	Nicotinamide	rn01100	path:ahp00760	ahp	synthesis
R00102	C00153	3.5.1.-	Nicotinamide	rn00760	path:elr00760	elr	synthesis
R00102	C00153	3.5.1.-	Nicotinamide	rn01100	path:bcat00760	bcat	synthesis
R00102	C00153	3.5.1.-	Nicotinamide	rn01100	path:ecd00240	ecd	synthesis
R00102	C00153	3.5.1.-	Nicotinamide	rn01100	path:kps00520	kps	synthesis
R00102	C00153	3.5.1.-	Nicotinamide	rn00760	path:kpb00240	kpb	synthesis
R00102	C00153	3.5.1.-	Nicotinamide	rn01100	path:blj00760	blj	synthesis
R00102	C00153	3.5.1.-	Nicotinamide	rn00760	path:cct00760	cct	synthesis
R00102	C00153	3.5.1.-	Nicotinamide	rn00760	path:eih00760	eih	synthesis
R00102	C00153	3.5.1.-	Nicotinamide	rn01100	path:kpq00520	kpq	synthesis
R00102	C00153	3.5.1.-	Nicotinamide	rn00760	path:pses00240	pses	synthesis
R00102	C00153	3.5.1.-	Nicotinamide	rn00760	path:ecos00520	ecos	synthesis
R00102	C00153	3.5.1.-	Nicotinamide	rn01100	path:toh00760	toh	synthesis
R00102	C00153	3.5.1.-	Nicotinamide	rn00760	path:kpo00760	kpo	synthesis
R00102	C00153	3.5.1.-	Nicotinamide	rn00760	path:bang00760	bang	synthesis
R00102	C00153	3.5.1.-	Nicotinamide	rn01100	path:ect02026	ect	synthesis
R00102	C00153	3.5.1.-	Nicotinamide	rn00760	path:ror00520	ror	synthesis
R00102	C00153	3.5.1.-	Nicotinamide	rn01100	path:enc00520	enc	synthesis
R00102	C00153	3.5.1.-	Nicotinamide	rn01100	path:ecos00520	ecos	synthesis
R00102	C00153	3.5.1.-	Nicotinamide	rn01100	path:gpa00760	gpa	synthesis
R00102	C00153	3.5.1.-	Nicotinamide	rn00760	path:splk00760	splk	synthesis
R00102	C00153	3.5.1.-	Nicotinamide	rn01100	path:pjd00730	pjd	synthesis
R00102	C00153	3.5.1.-	Nicotinamide	rn01100	path:psed00760	psed	synthesis
R00102	C00153	3.5.1.-	Nicotinamide	rn00760	path:ahy00520	ahy	synthesis
R00102	C00153	3.5.1.-	Nicotinamide	rn00760	path:kpne00240	kpne	synthesis
R00102	C00153	3.5.1.-	Nicotinamide	rn00760	path:vpr00760	vpr	synthesis
R00102	C00153	3.5.1.-	Nicotinamide	rn00760	path:psx00520	psx	synthesis
R00102	C00153	3.5.1.-	Nicotinamide	rn00760	path:pmic00760	pmic	synthesis
R00102	C00153	3.5.1.-	Nicotinamide	rn01100	path:eoh00760	eoh	synthesis
R00102	C00153	3.5.1.-	Nicotinamide	rn00760	path:eum00240	eum	synthesis
R00102	C00153	3.5.1.-	Nicotinamide	rn01100	path:ecc00240	ecc	synthesis
R00102	C00153	3.5.1.-	Nicotinamide	rn01100	path:acto00760	acto	synthesis
R00102	C00153	3.5.1.-	Nicotinamide	rn01100	path:psec00760	psec	synthesis
R00102	C00153	3.5.1.-	Nicotinamide	rn00760	path:eso00520	eso	synthesis
R00102	C00153	3.5.1.-	Nicotinamide	rn00760	path:kll00760	kll	synthesis
R00102	C00153	3.5.1.-	Nicotinamide	rn01100	path:ecol02026	ecol	synthesis
R00102	C00153	3.5.1.-	Nicotinamide	rn01100	path:ecc00520	ecc	synthesis
R00102	C00153	3.5.1.-	Nicotinamide	rn01100	path:ecle00760	ecle	synthesis
R00102	C00153	3.5.1.-	Nicotinamide	rn00760	path:etw00760	etw	synthesis
R00102	C00153	3.5.1.-	Nicotinamide	rn01100	path:pmib00760	pmib	synthesis
R00102	C00153	3.5.1.-	Nicotinamide	rn01100	path:eoc02026	eoc	synthesis
R00102	C00153	3.5.1.-	Nicotinamide	rn01100	path:coa00760	coa	synthesis
R00102	C00153	3.5.1.-	Nicotinamide	rn01100	path:kll00520	kll	synthesis
R00102	C00153	3.5.1.-	Nicotinamide	rn01100	path:ror00240	ror	synthesis
R00102	C00153	3.5.1.-	Nicotinamide	rn01100	path:kpw00240	kpw	synthesis
R00102	C00153	3.5.1.-	Nicotinamide	rn01100	path:blg00760	blg	synthesis
R00102	C00153	3.5.1.-	Nicotinamide	rn01100	path:ecd02026	ecd	synthesis
R00102	C00153	3.5.1.-	Nicotinamide	rn00760	path:coa00760	coa	synthesis
R00102	C00153	3.5.1.-	Nicotinamide	rn00760	path:kpb00760	kpb	synthesis
R00102	C00153	3.5.1.-	Nicotinamide	rn01100	path:blon00760	blon	synthesis
R00102	C00153	3.5.1.-	Nicotinamide	rn01100	path:ecoh00760	ecoh	synthesis
R00102	C00153	3.5.1.-	Nicotinamide	rn00760	path:elo00240	elo	synthesis
R00102	C00153	3.5.1.-	Nicotinamide	rn01100	path:enc00760	enc	synthesis
R00102	C00153	3.5.1.-	Nicotinamide	rn00760	path:yre00760	yre	synthesis
R00102	C00153	3.5.1.-	Nicotinamide	rn00760	path:ecj00760	ecj	synthesis
R00102	C00153	3.5.1.-	Nicotinamide	rn01100	path:stes00760	stes	synthesis
R00102	C00153	3.5.1.-	Nicotinamide	rn01100	path:elx00760	elx	synthesis
R00102	C00153	3.5.1.-	Nicotinamide	rn00760	path:ecln00240	ecln	synthesis
R00102	C00153	3.5.1.-	Nicotinamide	rn00760	path:bcat00760	bcat	synthesis
R00102	C00153	3.5.1.-	Nicotinamide	rn00760	path:avr00760	avr	synthesis
R00102	C00153	3.5.1.-	Nicotinamide	rn01100	path:ecln00520	ecln	synthesis
R00102	C00153	3.5.1.-	Nicotinamide	rn01100	path:kpt00520	kpt	synthesis
R00102	C00153	3.5.1.-	Nicotinamide	rn01100	path:eco00760	eco	synthesis
R00102	C00153	3.5.1.-	Nicotinamide	rn00760	path:eun00760	eun	synthesis
R00102	C00153	3.5.1.-	Nicotinamide	rn01100	path:kpn00520	kpn	synthesis
R00102	C00153	3.5.1.-	Nicotinamide	rn01100	path:cso00760	cso	synthesis
R00102	C00153	3.5.1.-	Nicotinamide	rn01100	path:eci00520	eci	synthesis
R00102	C00153	3.5.1.-	Nicotinamide	rn01100	path:ahp00520	ahp	synthesis
R00102	C00153	3.5.1.-	Nicotinamide	rn00760	path:pfac00760	pfac	synthesis
R00102	C00153	3.5.1.-	Nicotinamide	rn01100	path:vdn00760	vdn	synthesis
R00102	C00153	3.5.1.-	Nicotinamide	rn00760	path:ect00760	ect	synthesis
R00102	C00153	3.5.1.-	Nicotinamide	rn01100	path:ebe00240	ebe	synthesis
R00102	C00153	3.5.1.-	Nicotinamide	rn00760	path:kpy00760	kpy	synthesis
R00102	C00153	3.5.1.-	Nicotinamide	rn00760	path:ebe00240	ebe	synthesis
R00102	C00153	3.5.1.-	Nicotinamide	rn01100	path:kll00240	kll	synthesis
R00102	C00153	3.5.1.-	Nicotinamide	rn01100	path:kok00760	kok	synthesis
R00102	C00153	3.5.1.-	Nicotinamide	rn01100	path:kpc00760	kpc	synthesis
R00102	C00153	3.5.1.-	Nicotinamide	rn00760	path:mmk00520	mmk	synthesis
R00102	C00153	3.5.1.-	Nicotinamide	rn00760	path:ecs02026	ecs	synthesis
R00102	C00153	3.5.1.-	Nicotinamide	rn00760	path:ecoa00520	ecoa	synthesis
R00102	C00153	3.5.1.-	Nicotinamide	rn01100	path:kpb00240	kpb	synthesis
R00102	C00153	3.5.1.-	Nicotinamide	rn00760	path:kpz00520	kpz	synthesis
R00102	C00153	3.5.1.-	Nicotinamide	rn01100	path:sten00760	sten	synthesis
R00102	C00153	3.5.1.-	Nicotinamide	rn01100	path:elo00520	elo	synthesis
R00102	C00153	3.5.1.-	Nicotinamide	rn00760	path:elp02026	elp	synthesis
R00102	C00153	3.5.1.-	Nicotinamide	rn01100	path:edj00520	edj	synthesis
R00102	C00153	3.5.1.-	Nicotinamide	rn00760	path:ecan00380	ecan	synthesis
R00102	C00153	3.5.1.-	Nicotinamide	rn00760	path:ecy02026	ecy	synthesis
R00102	C00153	3.5.1.-	Nicotinamide	rn01100	path:ece02026	ece	synthesis
R00102	C00153	3.5.1.-	Nicotinamide	rn01100	path:ecd00520	ecd	synthesis
R00102	C00153	3.5.1.-	Nicotinamide	rn01100	path:kps00760	kps	synthesis
R00102	C00153	3.5.1.-	Nicotinamide	rn01100	path:brev00760	brev	synthesis
R00102	C00153	3.5.1.-	Nicotinamide	rn01100	path:blf00760	blf	synthesis
R00102	C00153	3.5.1.-	Nicotinamide	rn00760	path:elh00520	elh	synthesis
R00102	C00153	3.5.1.-	Nicotinamide	rn00760	path:ecv02026	ecv	synthesis
R00102	C00153	3.5.1.-	Nicotinamide	rn01100	path:eck00520	eck	synthesis
R00102	C00153	3.5.1.-	Nicotinamide	rn00760	path:ecf00520	ecf	synthesis
R00102	C00153	3.5.1.-	Nicotinamide	rn01100	path:ahh00520	ahh	synthesis
R00102	C00153	3.5.1.-	Nicotinamide	rn00760	path:kll00520	kll	synthesis
R00102	C00153	3.5.1.-	Nicotinamide	rn01100	path:met00760	met	synthesis
R00102	C00153	3.5.1.-	Nicotinamide	rn00760	path:ecr00240	ecr	synthesis
R00102	C00153	3.5.1.-	Nicotinamide	rn01100	path:elp00240	elp	synthesis
R00102	C00153	3.5.1.-	Nicotinamide	rn01100	path:hav00520	hav	synthesis
R00102	C00153	3.5.1.-	Nicotinamide	rn01100	path:blx00760	blx	synthesis
R00102	C00153	3.5.1.-	Nicotinamide	rn01100	path:kpu00760	kpu	synthesis
R00102	C00153	3.5.1.-	Nicotinamide	rn00760	path:ecx00520	ecx	synthesis
R00102	C00153	3.5.1.-	Nicotinamide	rn00760	path:ecq00520	ecq	synthesis
R00102	C00153	3.5.1.-	Nicotinamide	rn01100	path:elo00760	elo	synthesis
R00102	C00153	3.5.1.-	Nicotinamide	rn01100	path:ecol00240	ecol	synthesis
R00102	C00153	3.5.1.-	Nicotinamide	rn00760	path:meta00240	meta	synthesis
R00102	C00153	3.5.1.-	Nicotinamide	rn01100	path:eoi00240	eoi	synthesis
R00102	C00153	3.5.1.-	Nicotinamide	rn01100	path:ecy00240	ecy	synthesis
R00102	C00153	3.5.1.-	Nicotinamide	rn00760	path:elu02026	elu	synthesis
R00102	C00153	3.5.1.-	Nicotinamide	rn00760	path:eko02026	eko	synthesis
R00102	C00153	3.5.1.-	Nicotinamide	rn01100	path:ecln00760	ecln	synthesis
R00102	C00153	3.5.1.-	Nicotinamide	rn00760	path:mfun00520	mfun	synthesis
R00102	C00153	3.5.1.-	Nicotinamide	rn01100	path:elx00240	elx	synthesis
R00102	C00153	3.5.1.-	Nicotinamide	rn01100	path:ecos00760	ecos	synthesis
R00102	C00153	3.5.1.-	Nicotinamide	rn01100	path:prl00760	prl	synthesis
R00102	C00153	3.5.1.-	Nicotinamide	rn00760	path:kpg00760	kpg	synthesis
R00102	C00153	3.5.1.-	Nicotinamide	rn01100	path:ecg00520	ecg	synthesis
R00102	C00153	3.5.1.-	Nicotinamide	rn00760	path:kpi00520	kpi	synthesis
R00102	C00153	3.5.1.-	Nicotinamide	rn01100	path:kpr00240	kpr	synthesis
R00102	C00153	3.5.1.-	Nicotinamide	rn01100	path:pmr00760	pmr	synthesis
R00102	C00153	3.5.1.-	Nicotinamide	rn01100	path:ecs02026	ecs	synthesis
R00102	C00153	3.5.1.-	Nicotinamide	rn00760	path:ecy00760	ecy	synthesis
R00102	C00153	3.5.1.-	Nicotinamide	rn01100	path:esl02026	esl	synthesis
R00102	C00153	3.5.1.-	Nicotinamide	rn00760	path:ell00520	ell	synthesis
R00102	C00153	3.5.1.-	Nicotinamide	rn01100	path:eum00520	eum	synthesis
R00102	C00153	3.5.1.-	Nicotinamide	rn00760	path:ecc02026	ecc	synthesis
R00102	C00153	3.5.1.-	Nicotinamide	rn01100	path:rhr00380	rhr	synthesis
R00102	C00153	3.5.1.-	Nicotinamide	rn01100	path:ssx00760	ssx	synthesis
R00102	C00153	3.5.1.-	Nicotinamide	rn00760	path:eoc00520	eoc	synthesis
R00102	C00153	3.5.1.-	Nicotinamide	rn00760	path:ecg00520	ecg	synthesis
R00102	C00153	3.5.1.-	Nicotinamide	rn01100	path:ecy02026	ecy	synthesis
R00102	C00153	3.5.1.-	Nicotinamide	rn00760	path:bbrs00760	bbrs	synthesis
R00102	C00153	3.5.1.-	Nicotinamide	rn01100	path:kpb00520	kpb	synthesis
R00102	C00153	3.5.1.-	Nicotinamide	rn01100	path:fva00760	fva	synthesis
R00102	C00153	3.5.1.-	Nicotinamide	rn00760	path:ecg00240	ecg	synthesis
R00102	C00153	3.5.1.-	Nicotinamide	rn01100	path:ect00520	ect	synthesis
R00102	C00153	3.5.1.-	Nicotinamide	rn00760	path:ahr00520	ahr	synthesis
R00102	C00153	3.5.1.-	Nicotinamide	rn00760	path:elh00240	elh	synthesis
R00102	C00153	3.5.1.-	Nicotinamide	rn01100	path:blm00760	blm	synthesis
R00102	C00153	3.5.1.-	Nicotinamide	rn01100	path:enl00240	enl	synthesis
R00102	C00153	3.5.1.-	Nicotinamide	rn01100	path:eoc00240	eoc	synthesis
R00102	C00153	3.5.1.-	Nicotinamide	rn00760	path:ecol02026	ecol	synthesis
R00102	C00153	3.5.1.-	Nicotinamide	rn00760	path:ecl02026	ecl	synthesis
R00102	C00153	3.5.1.-	Nicotinamide	rn01100	path:cyo00520	cyo	synthesis
R00102	C00153	3.5.1.-	Nicotinamide	rn00760	path:ekf02026	ekf	synthesis
R00102	C00153	3.5.1.-	Nicotinamide	rn00760	path:eoh02026	eoh	synthesis
R00102	C00153	3.5.1.-	Nicotinamide	rn01100	path:ecos00240	ecos	synthesis
R00102	C00153	3.5.1.-	Nicotinamide	rn00760	path:kpp00240	kpp	synthesis
R00102	C00153	3.5.1.-	Nicotinamide	rn00760	path:ecm00760	ecm	synthesis
R00102	C00153	3.5.1.-	Nicotinamide	rn01100	path:eclg00240	eclg	synthesis
R00102	C00153	3.5.1.-	Nicotinamide	rn01100	path:ecc00760	ecc	synthesis
R00102	C00153	3.5.1.-	Nicotinamide	rn00760	path:elx02026	elx	synthesis
R00102	C00153	3.5.1.-	Nicotinamide	rn00760	path:ert00760	ert	synthesis
R00102	C00153	3.5.1.-	Nicotinamide	rn00760	path:ecoo00760	ecoo	synthesis
R00102	C00153	3.5.1.-	Nicotinamide	rn01100	path:esz00760	esz	synthesis
R00102	C00153	3.5.1.-	Nicotinamide	rn01100	path:kpne00240	kpne	synthesis
R00102	C00153	3.5.1.-	Nicotinamide	rn01100	path:lin00760	lin	synthesis
R00102	C00153	3.5.1.-	Nicotinamide	rn01100	path:ekf00760	ekf	synthesis
R00102	C00153	3.5.1.-	Nicotinamide	rn00760	path:psec00760	psec	synthesis
R00102	C00153	3.5.1.-	Nicotinamide	rn01100	path:meti00240	meti	synthesis
R00102	C00153	3.5.1.-	Nicotinamide	rn00760	path:meti00760	meti	synthesis
R00102	C00153	3.5.1.-	Nicotinamide	rn01100	path:kps00240	kps	synthesis
R00102	C00153	3.5.1.-	Nicotinamide	rn01100	path:ecoo00240	ecoo	synthesis
R00102	C00153	3.5.1.-	Nicotinamide	rn00760	path:esz00760	esz	synthesis
R00102	C00153	3.5.1.-	Nicotinamide	rn01100	path:ecoo00760	ecoo	synthesis
R00102	C00153	3.5.1.-	Nicotinamide	rn01100	path:kpp00760	kpp	synthesis
R00102	C00153	3.5.1.-	Nicotinamide	rn01100	path:esl00240	esl	synthesis
R00102	C00153	3.5.1.-	Nicotinamide	rn01100	path:ahi00760	ahi	synthesis
R00102	C00153	3.5.1.-	Nicotinamide	rn00760	path:ecoj00760	ecoj	synthesis
R00102	C00153	3.5.1.-	Nicotinamide	rn00760	path:dpn00760	dpn	synthesis
R00102	C00153	3.5.1.-	Nicotinamide	rn01100	path:pala00520	pala	synthesis
R00102	C00153	3.5.1.-	Nicotinamide	rn01100	path:eso00760	eso	synthesis
R00102	C00153	3.5.1.-	Nicotinamide	rn01100	path:koc00520	koc	synthesis
R00102	C00153	3.5.1.-	Nicotinamide	rn00760	path:ebl00760	ebl	synthesis
R00102	C00153	3.5.1.-	Nicotinamide	rn00760	path:csci00760	csci	synthesis
R00102	C00153	3.5.1.-	Nicotinamide	rn00760	path:kpu00760	kpu	synthesis
R00102	C00153	3.5.1.-	Nicotinamide	rn01100	path:pmr00520	pmr	synthesis
R00102	C00153	3.5.1.-	Nicotinamide	rn01100	path:kpg00760	kpg	synthesis
R00102	C00153	3.5.1.-	Nicotinamide	rn01100	path:kpr00760	kpr	synthesis
R00102	C00153	3.5.1.-	Nicotinamide	rn01100	path:eab00760	eab	synthesis
R00102	C00153	3.5.1.-	Nicotinamide	rn01100	path:ebe00520	ebe	synthesis
R00102	C00153	3.5.1.-	Nicotinamide	rn00760	path:fva00760	fva	synthesis
R00102	C00153	3.5.1.-	Nicotinamide	rn00760	path:prl00760	prl	synthesis
R00102	C00153	3.5.1.-	Nicotinamide	rn00760	path:pala00760	pala	synthesis
R00102	C00153	3.5.1.-	Nicotinamide	rn00760	path:prg00760	prg	synthesis
R00102	C00153	3.5.1.-	Nicotinamide	rn01100	path:esm00240	esm	synthesis
R00102	C00153	3.5.1.-	Nicotinamide	rn01100	path:avo00760	avo	synthesis
R00102	C00153	3.5.1.-	Nicotinamide	rn01100	path:eum00760	eum	synthesis
R00102	C00153	3.5.1.-	Nicotinamide	rn00760	path:kpr00520	kpr	synthesis
R00102	C00153	3.5.1.-	Nicotinamide	rn00760	path:strt00760	strt	synthesis
R00102	C00153	3.5.1.-	Nicotinamide	rn01100	path:enc00240	enc	synthesis
R00102	C00153	3.5.1.-	Nicotinamide	rn00760	path:brg00760	brg	synthesis
R00102	C00153	3.5.1.-	Nicotinamide	rn00760	path:kps00760	kps	synthesis
R00102	C00153	3.5.1.-	Nicotinamide	rn01100	path:ell00760	ell	synthesis
R00102	C00153	3.5.1.-	Nicotinamide	rn00760	path:eoh00760	eoh	synthesis
R00119	C00153	2.4.99.20	Nicotinamide	rn00760	path:hsa04640	hsa	synthesis
R00119	C00153	2.4.99.20	Nicotinamide	rn00760	path:hsa00760	hsa	synthesis
R00119	C00153	2.4.99.20	Nicotinamide	rn00760	path:hsa04972	hsa	synthesis
R00119	C00153	2.4.99.20	Nicotinamide	rn00760	path:hsa04020	hsa	synthesis
R00119	C00153	2.4.99.20	Nicotinamide	rn00760	path:hsa04970	hsa	synthesis
R00119	C00153	2.4.99.20	Nicotinamide	rn00760	path:hsa04921	hsa	synthesis
R00131	C00086	3.5.1.5	Urea	rn00230	path:kpnu00220	kpnu	metabolism
R00131	C00086	3.5.1.5	Urea	rn00230	path:her00220	her	metabolism
R00131	C00086	3.5.1.5	Urea	rn01100	path:kok00791	kok	metabolism
R00131	C00086	3.5.1.5	Urea	rn00220	path:hpyi00220	hpyi	metabolism
R00131	C00086	3.5.1.5	Urea	rn01100	path:stre00220	stre	metabolism
R00131	C00086	3.5.1.5	Urea	rn01120	path:coa00230	coa	metabolism
R00131	C00086	3.5.1.5	Urea	rn00230	path:enc00220	enc	metabolism
R00131	C00086	3.5.1.5	Urea	rn00230	path:kpj00220	kpj	metabolism
R00131	C00086	3.5.1.5	Urea	rn00230	path:kpg00220	kpg	metabolism
R00131	C00086	3.5.1.5	Urea	rn00230	path:kph00220	kph	metabolism
R00131	C00086	3.5.1.5	Urea	rn00230	path:seqi00220	seqi	metabolism
R00131	C00086	3.5.1.5	Urea	rn01120	path:hca00220	hca	metabolism
R00131	C00086	3.5.1.5	Urea	rn01100	path:strf00230	strf	metabolism
R00131	C00086	3.5.1.5	Urea	rn01120	path:ecln00220	ecln	metabolism
R00131	C00086	3.5.1.5	Urea	rn01100	path:hpyb00230	hpyb	metabolism
R00131	C00086	3.5.1.5	Urea	rn00220	path:hpyf00220	hpyf	metabolism
R00131	C00086	3.5.1.5	Urea	rn00230	path:metd00220	metd	metabolism
R00131	C00086	3.5.1.5	Urea	rn00220	path:kpc00220	kpc	metabolism
R00131	C00086	3.5.1.5	Urea	rn00220	path:eun00220	eun	metabolism
R00131	C00086	3.5.1.5	Urea	rn01100	path:hhq00220	hhq	metabolism
R00131	C00086	3.5.1.5	Urea	rn01120	path:rei00220	rei	metabolism
R00131	C00086	3.5.1.5	Urea	rn00220	path:hpyk00220	hpyk	metabolism
R00131	C00086	3.5.1.5	Urea	rn01100	path:pmib00220	pmib	metabolism
R00131	C00086	3.5.1.5	Urea	rn00220	path:lrr00220	lrr	metabolism
R00131	C00086	3.5.1.5	Urea	rn01100	path:stro00220	stro	metabolism
R00131	C00086	3.5.1.5	Urea	rn00230	path:hpy00220	hpy	metabolism
R00131	C00086	3.5.1.5	Urea	rn01100	path:rhx00220	rhx	metabolism
R00131	C00086	3.5.1.5	Urea	rn00220	path:cyo00220	cyo	metabolism
R00131	C00086	3.5.1.5	Urea	rn01120	path:heg00220	heg	metabolism
R00131	C00086	3.5.1.5	Urea	rn00220	path:psed00220	psed	metabolism
R00131	C00086	3.5.1.5	Urea	rn01120	path:hpb00230	hpb	metabolism
R00131	C00086	3.5.1.5	Urea	rn01100	path:kpq00220	kpq	metabolism
R00131	C00086	3.5.1.5	Urea	rn01120	path:hpyj00230	hpyj	metabolism
R00131	C00086	3.5.1.5	Urea	rn01120	path:kpnu00220	kpnu	metabolism
R00131	C00086	3.5.1.5	Urea	rn01120	path:her00220	her	metabolism
R00131	C00086	3.5.1.5	Urea	rn01100	path:ron00230	ron	metabolism
R00131	C00086	3.5.1.5	Urea	rn00220	path:scx00220	scx	metabolism
R00131	C00086	3.5.1.5	Urea	rn00220	path:mmk00220	mmk	metabolism
R00131	C00086	3.5.1.5	Urea	rn01100	path:strc00220	strc	metabolism
R00131	C00086	3.5.1.5	Urea	rn00220	path:hen00220	hen	metabolism
R00131	C00086	3.5.1.5	Urea	rn00220	path:kpw00220	kpw	metabolism
R00131	C00086	3.5.1.5	Urea	rn00220	path:coa00220	coa	metabolism
R00131	C00086	3.5.1.5	Urea	rn00220	path:hpym00220	hpym	metabolism
R00131	C00086	3.5.1.5	Urea	rn01100	path:mlu00230	mlu	metabolism
R00131	C00086	3.5.1.5	Urea	rn01100	path:hpq00230	hpq	metabolism
R00131	C00086	3.5.1.5	Urea	rn01120	path:kpg00220	kpg	metabolism
R00131	C00086	3.5.1.5	Urea	rn01120	path:seqi00220	seqi	metabolism
R00131	C00086	3.5.1.5	Urea	rn01120	path:elx00220	elx	metabolism
R00131	C00086	3.5.1.5	Urea	rn00791	path:hpc00230	hpc	metabolism
R00131	C00086	3.5.1.5	Urea	rn01100	path:pmib00230	pmib	metabolism
R00131	C00086	3.5.1.5	Urea	rn00220	path:bln00220	bln	metabolism
R00131	C00086	3.5.1.5	Urea	rn00220	path:abu00220	abu	metabolism
R00131	C00086	3.5.1.5	Urea	rn01100	path:pset00230	pset	metabolism
R00131	C00086	3.5.1.5	Urea	rn01100	path:hcn00220	hcn	metabolism
R00131	C00086	3.5.1.5	Urea	rn01100	path:kll00220	kll	metabolism
R00131	C00086	3.5.1.5	Urea	rn00220	path:pdr00220	pdr	metabolism
R00131	C00086	3.5.1.5	Urea	rn00220	path:psk00220	psk	metabolism
R00131	C00086	3.5.1.5	Urea	rn00220	path:hpp00220	hpp	metabolism
R00131	C00086	3.5.1.5	Urea	rn00220	path:hpw00220	hpw	metabolism
R00131	C00086	3.5.1.5	Urea	rn00220	path:hpyd00220	hpyd	metabolism
R00131	C00086	3.5.1.5	Urea	rn01100	path:koc00230	koc	metabolism
R00131	C00086	3.5.1.5	Urea	rn01100	path:pmr00230	pmr	metabolism
R00131	C00086	3.5.1.5	Urea	rn00220	path:hpg05120	hpg	metabolism
R00131	C00086	3.5.1.5	Urea	rn01100	path:rhk00791	rhk	metabolism
R00131	C00086	3.5.1.5	Urea	rn01100	path:psed00791	psed	metabolism
R00131	C00086	3.5.1.5	Urea	rn01100	path:hpi00220	hpi	metabolism
R00131	C00086	3.5.1.5	Urea	rn01100	path:hpz00220	hpz	metabolism
R00131	C00086	3.5.1.5	Urea	rn00791	path:ror00220	ror	metabolism
R00131	C00086	3.5.1.5	Urea	rn00791	path:hpl00220	hpl	metabolism
R00131	C00086	3.5.1.5	Urea	rn00220	path:psem00220	psem	metabolism
R00131	C00086	3.5.1.5	Urea	rn01120	path:ecoo00220	ecoo	metabolism
R00131	C00086	3.5.1.5	Urea	rn01120	path:hbl00230	hbl	metabolism
R00131	C00086	3.5.1.5	Urea	rn00220	path:hpyg00220	hpyg	metabolism
R00131	C00086	3.5.1.5	Urea	rn00220	path:hpyu00220	hpyu	metabolism
R00131	C00086	3.5.1.5	Urea	rn00791	path:kpo00220	kpo	metabolism
R00131	C00086	3.5.1.5	Urea	rn00220	path:ecle00220	ecle	metabolism
R00131	C00086	3.5.1.5	Urea	rn01120	path:kpv00230	kpv	metabolism
R00131	C00086	3.5.1.5	Urea	rn00791	path:hpm00230	hpm	metabolism
R00131	C00086	3.5.1.5	Urea	rn01100	path:kpy00230	kpy	metabolism
R00131	C00086	3.5.1.5	Urea	rn00220	path:hpy00230	hpy	metabolism
R00131	C00086	3.5.1.5	Urea	rn00220	path:hpo00220	hpo	metabolism
R00131	C00086	3.5.1.5	Urea	rn01120	path:abu00230	abu	metabolism
R00131	C00086	3.5.1.5	Urea	rn01120	path:ecs00230	ecs	metabolism
R00131	C00086	3.5.1.5	Urea	rn00220	path:ecs00230	ecs	metabolism
R00131	C00086	3.5.1.5	Urea	rn01100	path:hpm00220	hpm	metabolism
R00131	C00086	3.5.1.5	Urea	rn00220	path:hpz00220	hpz	metabolism
R00131	C00086	3.5.1.5	Urea	rn00230	path:psem00791	psem	metabolism
R00131	C00086	3.5.1.5	Urea	rn00220	path:kpr00220	kpr	metabolism
R00131	C00086	3.5.1.5	Urea	rn00220	path:hpyb00220	hpyb	metabolism
R00131	C00086	3.5.1.5	Urea	rn00220	path:ecli00220	ecli	metabolism
R00131	C00086	3.5.1.5	Urea	rn00230	path:hph00220	hph	metabolism
R00131	C00086	3.5.1.5	Urea	rn01120	path:pmr00220	pmr	metabolism
R00131	C00086	3.5.1.5	Urea	rn00230	path:hpym00230	hpym	metabolism
R00131	C00086	3.5.1.5	Urea	rn00791	path:kpne00230	kpne	metabolism
R00131	C00086	3.5.1.5	Urea	rn00791	path:kpne00220	kpne	metabolism
R00131	C00086	3.5.1.5	Urea	rn01100	path:hpyk00220	hpyk	metabolism
R00131	C00086	3.5.1.5	Urea	rn00230	path:enl00791	enl	metabolism
R00131	C00086	3.5.1.5	Urea	rn01100	path:rhr00220	rhr	metabolism
R00131	C00086	3.5.1.5	Urea	rn01100	path:ror00230	ror	metabolism
R00131	C00086	3.5.1.5	Urea	rn00220	path:hef00230	hef	metabolism
R00131	C00086	3.5.1.5	Urea	rn00220	path:psv00230	psv	metabolism
R00131	C00086	3.5.1.5	Urea	rn01120	path:psk00791	psk	metabolism
R00131	C00086	3.5.1.5	Urea	rn00791	path:abl00230	abl	metabolism
R00131	C00086	3.5.1.5	Urea	rn01100	path:eoh00220	eoh	metabolism
R00131	C00086	3.5.1.5	Urea	rn00230	path:hem00230	hem	metabolism
R00131	C00086	3.5.1.5	Urea	rn00230	path:hpu00220	hpu	metabolism
R00131	C00086	3.5.1.5	Urea	rn01100	path:pjd00220	pjd	metabolism
R00131	C00086	3.5.1.5	Urea	rn01100	path:hpg00220	hpg	metabolism
R00131	C00086	3.5.1.5	Urea	rn01100	path:hca00230	hca	metabolism
R00131	C00086	3.5.1.5	Urea	rn01100	path:strd00230	strd	metabolism
R00131	C00086	3.5.1.5	Urea	rn01120	path:rhv00791	rhv	metabolism
R00131	C00086	3.5.1.5	Urea	rn01120	path:kpw00220	kpw	metabolism
R00131	C00086	3.5.1.5	Urea	rn01120	path:strt00230	strt	metabolism
R00131	C00086	3.5.1.5	Urea	rn01100	path:kpa00220	kpa	metabolism
R00131	C00086	3.5.1.5	Urea	rn00230	path:strd00230	strd	metabolism
R00131	C00086	3.5.1.5	Urea	rn01100	path:hex00230	hex	metabolism
R00131	C00086	3.5.1.5	Urea	rn01120	path:hay00220	hay	metabolism
R00131	C00086	3.5.1.5	Urea	rn01120	path:ece00220	ece	metabolism
R00131	C00086	3.5.1.5	Urea	rn00230	path:camg00220	camg	metabolism
R00131	C00086	3.5.1.5	Urea	rn01100	path:hpl00220	hpl	metabolism
R00131	C00086	3.5.1.5	Urea	rn00230	path:hpw00220	hpw	metabolism
R00131	C00086	3.5.1.5	Urea	rn01100	path:hep00220	hep	metabolism
R00131	C00086	3.5.1.5	Urea	rn00230	path:pdr00791	pdr	metabolism
R00131	C00086	3.5.1.5	Urea	rn01100	path:hpj05120	hpj	metabolism
R00131	C00086	3.5.1.5	Urea	rn01100	path:hpb05120	hpb	metabolism
R00131	C00086	3.5.1.5	Urea	rn01120	path:pjd00230	pjd	metabolism
R00131	C00086	3.5.1.5	Urea	rn01100	path:kpg00220	kpg	metabolism
R00131	C00086	3.5.1.5	Urea	rn01120	path:heb00230	heb	metabolism
R00131	C00086	3.5.1.5	Urea	rn01120	path:koc00220	koc	metabolism
R00131	C00086	3.5.1.5	Urea	rn01120	path:stre00220	stre	metabolism
R00131	C00086	3.5.1.5	Urea	rn01120	path:kpu00220	kpu	metabolism
R00131	C00086	3.5.1.5	Urea	rn01120	path:hpl05120	hpl	metabolism
R00131	C00086	3.5.1.5	Urea	rn01100	path:hpyg00230	hpyg	metabolism
R00131	C00086	3.5.1.5	Urea	rn00230	path:ecln00220	ecln	metabolism
R00131	C00086	3.5.1.5	Urea	rn00220	path:ppuu00230	ppuu	metabolism
R00131	C00086	3.5.1.5	Urea	rn00220	path:ssx00230	ssx	metabolism
R00131	C00086	3.5.1.5	Urea	rn00230	path:kpn00220	kpn	metabolism
R00131	C00086	3.5.1.5	Urea	rn01120	path:heo00230	heo	metabolism
R00131	C00086	3.5.1.5	Urea	rn01120	path:hpa05120	hpa	metabolism
R00131	C00086	3.5.1.5	Urea	rn01120	path:hps00230	hps	metabolism
R00131	C00086	3.5.1.5	Urea	rn00230	path:kpm00220	kpm	metabolism
R00131	C00086	3.5.1.5	Urea	rn01120	path:met00791	met	metabolism
R00131	C00086	3.5.1.5	Urea	rn01120	path:hpyh00220	hpyh	metabolism
R00131	C00086	3.5.1.5	Urea	rn01120	path:hef00230	hef	metabolism
R00131	C00086	3.5.1.5	Urea	rn01100	path:hpp00230	hpp	metabolism
R00131	C00086	3.5.1.5	Urea	rn01120	path:hpp00220	hpp	metabolism
R00131	C00086	3.5.1.5	Urea	rn00230	path:pmr00220	pmr	metabolism
R00131	C00086	3.5.1.5	Urea	rn01120	path:hpw00220	hpw	metabolism
R00131	C00086	3.5.1.5	Urea	rn00220	path:hpi00220	hpi	metabolism
R00131	C00086	3.5.1.5	Urea	rn00220	path:ece00230	ece	metabolism
R00131	C00086	3.5.1.5	Urea	rn00230	path:metd00791	metd	metabolism
R00131	C00086	3.5.1.5	Urea	rn00230	path:hpc00220	hpc	metabolism
R00131	C00086	3.5.1.5	Urea	rn01120	path:kps00220	kps	metabolism
R00131	C00086	3.5.1.5	Urea	rn01120	path:hpt00220	hpt	metabolism
R00131	C00086	3.5.1.5	Urea	rn01100	path:rhk00220	rhk	metabolism
R00131	C00086	3.5.1.5	Urea	rn01100	path:kpm00230	kpm	metabolism
R00131	C00086	3.5.1.5	Urea	rn01100	path:hey00220	hey	metabolism
R00131	C00086	3.5.1.5	Urea	rn01100	path:hps05120	hps	metabolism
R00131	C00086	3.5.1.5	Urea	rn01100	path:hei00230	hei	metabolism
R00131	C00086	3.5.1.5	Urea	rn01100	path:pvl00230	pvl	metabolism
R00131	C00086	3.5.1.5	Urea	rn01100	path:kpr00230	kpr	metabolism
R00131	C00086	3.5.1.5	Urea	rn01100	path:hhp00220	hhp	metabolism
R00131	C00086	3.5.1.5	Urea	rn01100	path:strd00220	strd	metabolism
R00131	C00086	3.5.1.5	Urea	rn01100	path:psos00230	psos	metabolism
R00131	C00086	3.5.1.5	Urea	rn00791	path:cls00220	cls	metabolism
R00131	C00086	3.5.1.5	Urea	rn01120	path:hpz00220	hpz	metabolism
R00131	C00086	3.5.1.5	Urea	rn01100	path:kpt00230	kpt	metabolism
R00131	C00086	3.5.1.5	Urea	rn00791	path:heq00220	heq	metabolism
R00131	C00086	3.5.1.5	Urea	rn00791	path:psem00230	psem	metabolism
R00131	C00086	3.5.1.5	Urea	rn00220	path:koc00220	koc	metabolism
R00131	C00086	3.5.1.5	Urea	rn00230	path:psos00791	psos	metabolism
R00131	C00086	3.5.1.5	Urea	rn01120	path:rhv00230	rhv	metabolism
R00131	C00086	3.5.1.5	Urea	rn01120	path:hph00230	hph	metabolism
R00131	C00086	3.5.1.5	Urea	rn01120	path:hpy00230	hpy	metabolism
R00131	C00086	3.5.1.5	Urea	rn01120	path:hpd00230	hpd	metabolism
R00131	C00086	3.5.1.5	Urea	rn00220	path:met00791	met	metabolism
R00131	C00086	3.5.1.5	Urea	rn01120	path:hpo00220	hpo	metabolism
R00131	C00086	3.5.1.5	Urea	rn00220	path:hep00230	hep	metabolism
R00131	C00086	3.5.1.5	Urea	rn01100	path:hpf00230	hpf	metabolism
R00131	C00086	3.5.1.5	Urea	rn00791	path:strd00230	strd	metabolism
R00131	C00086	3.5.1.5	Urea	rn00791	path:hpp05120	hpp	metabolism
R00131	C00086	3.5.1.5	Urea	rn00220	path:kok00220	kok	metabolism
R00131	C00086	3.5.1.5	Urea	rn00791	path:kpa00220	kpa	metabolism
R00131	C00086	3.5.1.5	Urea	rn00220	path:hpp00230	hpp	metabolism
R00131	C00086	3.5.1.5	Urea	rn00230	path:hpq00230	hpq	metabolism
R00131	C00086	3.5.1.5	Urea	rn00230	path:kpt00230	kpt	metabolism
R00131	C00086	3.5.1.5	Urea	rn01100	path:prg00230	prg	metabolism
R00131	C00086	3.5.1.5	Urea	rn00791	path:eoj00220	eoj	metabolism
R00131	C00086	3.5.1.5	Urea	rn01100	path:ssx00230	ssx	metabolism
R00131	C00086	3.5.1.5	Urea	rn00230	path:hpb00220	hpb	metabolism
R00131	C00086	3.5.1.5	Urea	rn01100	path:kod00220	kod	metabolism
R00131	C00086	3.5.1.5	Urea	rn00791	path:metx00220	metx	metabolism
R00131	C00086	3.5.1.5	Urea	rn00791	path:eclg00230	eclg	metabolism
R00131	C00086	3.5.1.5	Urea	rn00791	path:ron00220	ron	metabolism
R00131	C00086	3.5.1.5	Urea	rn00791	path:heu00230	heu	metabolism
R00131	C00086	3.5.1.5	Urea	rn01100	path:psec00791	psec	metabolism
R00131	C00086	3.5.1.5	Urea	rn01100	path:strt00230	strt	metabolism
R00131	C00086	3.5.1.5	Urea	rn01120	path:hpyr00230	hpyr	metabolism
R00131	C00086	3.5.1.5	Urea	rn01100	path:kpy00220	kpy	metabolism
R00131	C00086	3.5.1.5	Urea	rn01100	path:pset00220	pset	metabolism
R00131	C00086	3.5.1.5	Urea	rn01100	path:ppuu00791	ppuu	metabolism
R00131	C00086	3.5.1.5	Urea	rn00230	path:ppuu00230	ppuu	metabolism
R00131	C00086	3.5.1.5	Urea	rn00230	path:pdr00220	pdr	metabolism
R00131	C00086	3.5.1.5	Urea	rn01120	path:kpb00230	kpb	metabolism
R00131	C00086	3.5.1.5	Urea	rn00230	path:hhq00230	hhq	metabolism
R00131	C00086	3.5.1.5	Urea	rn00220	path:kps00230	kps	metabolism
R00131	C00086	3.5.1.5	Urea	rn00230	path:eun00791	eun	metabolism
R00131	C00086	3.5.1.5	Urea	rn01120	path:kpr00220	kpr	metabolism
R00131	C00086	3.5.1.5	Urea	rn01100	path:psk00791	psk	metabolism
R00131	C00086	3.5.1.5	Urea	rn01120	path:enl00230	enl	metabolism
R00131	C00086	3.5.1.5	Urea	rn01100	path:psos00220	psos	metabolism
R00131	C00086	3.5.1.5	Urea	rn01120	path:ecli00220	ecli	metabolism
R00131	C00086	3.5.1.5	Urea	rn01100	path:rhn00230	rhn	metabolism
R00131	C00086	3.5.1.5	Urea	rn01100	path:hpys00220	hpys	metabolism
R00131	C00086	3.5.1.5	Urea	rn00220	path:enl00230	enl	metabolism
R00131	C00086	3.5.1.5	Urea	rn00220	path:hpb05120	hpb	metabolism
R00131	C00086	3.5.1.5	Urea	rn00220	path:hpl05120	hpl	metabolism
R00131	C00086	3.5.1.5	Urea	rn00220	path:hey00230	hey	metabolism
R00131	C00086	3.5.1.5	Urea	rn00220	path:heo00230	heo	metabolism
R00131	C00086	3.5.1.5	Urea	rn01100	path:pdr00791	pdr	metabolism
R00131	C00086	3.5.1.5	Urea	rn00220	path:hez00220	hez	metabolism
R00131	C00086	3.5.1.5	Urea	rn01100	path:kpw00220	kpw	metabolism
R00131	C00086	3.5.1.5	Urea	rn01120	path:kpq00230	kpq	metabolism
R00131	C00086	3.5.1.5	Urea	rn00220	path:kpa00230	kpa	metabolism
R00131	C00086	3.5.1.5	Urea	rn01120	path:meti00220	meti	metabolism
R00131	C00086	3.5.1.5	Urea	rn01100	path:heq00230	heq	metabolism
R00131	C00086	3.5.1.5	Urea	rn00230	path:ror00220	ror	metabolism
R00131	C00086	3.5.1.5	Urea	rn01120	path:mmk00220	mmk	metabolism
R00131	C00086	3.5.1.5	Urea	rn01120	path:hpf00230	hpf	metabolism
R00131	C00086	3.5.1.5	Urea	rn01120	path:hbl00220	hbl	metabolism
R00131	C00086	3.5.1.5	Urea	rn00230	path:ror00791	ror	metabolism
R00131	C00086	3.5.1.5	Urea	rn01100	path:hpp05120	hpp	metabolism
R00131	C00086	3.5.1.5	Urea	rn00230	path:hpys00220	hpys	metabolism
R00131	C00086	3.5.1.5	Urea	rn01120	path:ror00230	ror	metabolism
R00131	C00086	3.5.1.5	Urea	rn00230	path:kpc00220	kpc	metabolism
R00131	C00086	3.5.1.5	Urea	rn01120	path:hca00230	hca	metabolism
R00131	C00086	3.5.1.5	Urea	rn01100	path:psec00220	psec	metabolism
R00131	C00086	3.5.1.5	Urea	rn01100	path:eoj00220	eoj	metabolism
R00131	C00086	3.5.1.5	Urea	rn01100	path:blon00220	blon	metabolism
R00131	C00086	3.5.1.5	Urea	rn01100	path:ror00220	ror	metabolism
R00131	C00086	3.5.1.5	Urea	rn00230	path:met00791	met	metabolism
R00131	C00086	3.5.1.5	Urea	rn01100	path:ecs00230	ecs	metabolism
R00131	C00086	3.5.1.5	Urea	rn01120	path:strc00220	strc	metabolism
R00131	C00086	3.5.1.5	Urea	rn01120	path:hbl00791	hbl	metabolism
R00131	C00086	3.5.1.5	Urea	rn00230	path:eoi00220	eoi	metabolism
R00131	C00086	3.5.1.5	Urea	rn01120	path:psed00230	psed	metabolism
R00131	C00086	3.5.1.5	Urea	rn01120	path:hef00220	hef	metabolism
R00131	C00086	3.5.1.5	Urea	rn01120	path:scx00791	scx	metabolism
R00131	C00086	3.5.1.5	Urea	rn01100	path:ron00220	ron	metabolism
R00131	C00086	3.5.1.5	Urea	rn01100	path:ecle00230	ecle	metabolism
R00131	C00086	3.5.1.5	Urea	rn01120	path:enl00791	enl	metabolism
R00131	C00086	3.5.1.5	Urea	rn00220	path:pmr00230	pmr	metabolism
R00131	C00086	3.5.1.5	Urea	rn00220	path:prg00230	prg	metabolism
R00131	C00086	3.5.1.5	Urea	rn01120	path:strm00220	strm	metabolism
R00131	C00086	3.5.1.5	Urea	rn01100	path:hpw00220	hpw	metabolism
R00131	C00086	3.5.1.5	Urea	rn01120	path:hpw00230	hpw	metabolism
R00131	C00086	3.5.1.5	Urea	rn00230	path:hcn00220	hcn	metabolism
R00131	C00086	3.5.1.5	Urea	rn00220	path:psem00791	psem	metabolism
R00131	C00086	3.5.1.5	Urea	rn00230	path:kll00220	kll	metabolism
R00131	C00086	3.5.1.5	Urea	rn01120	path:hem00220	hem	metabolism
R00131	C00086	3.5.1.5	Urea	rn01120	path:hpyu00230	hpyu	metabolism
R00131	C00086	3.5.1.5	Urea	rn00220	path:heq00220	heq	metabolism
R00131	C00086	3.5.1.5	Urea	rn01100	path:hpyo00220	hpyo	metabolism
R00131	C00086	3.5.1.5	Urea	rn01100	path:her00230	her	metabolism
R00131	C00086	3.5.1.5	Urea	rn01100	path:eclg00791	eclg	metabolism
R00131	C00086	3.5.1.5	Urea	rn01100	path:met00220	met	metabolism
R00131	C00086	3.5.1.5	Urea	rn01100	path:kpw00230	kpw	metabolism
R00131	C00086	3.5.1.5	Urea	rn01100	path:hpyc00220	hpyc	metabolism
R00131	C00086	3.5.1.5	Urea	rn00220	path:heu00220	heu	metabolism
R00131	C00086	3.5.1.5	Urea	rn00230	path:gym00220	gym	metabolism
R00131	C00086	3.5.1.5	Urea	rn01120	path:hpn00220	hpn	metabolism
R00131	C00086	3.5.1.5	Urea	rn01120	path:hei00220	hei	metabolism
R00131	C00086	3.5.1.5	Urea	rn01120	path:hpx00230	hpx	metabolism
R00131	C00086	3.5.1.5	Urea	rn00220	path:kpy00220	kpy	metabolism
R00131	C00086	3.5.1.5	Urea	rn00220	path:pset00220	pset	metabolism
R00131	C00086	3.5.1.5	Urea	rn01120	path:hhq00220	hhq	metabolism
R00131	C00086	3.5.1.5	Urea	rn00220	path:hhp00220	hhp	metabolism
R00131	C00086	3.5.1.5	Urea	rn00220	path:hez00230	hez	metabolism
R00131	C00086	3.5.1.5	Urea	rn00791	path:rhr00791	rhr	metabolism
R00131	C00086	3.5.1.5	Urea	rn01100	path:strt00220	strt	metabolism
R00131	C00086	3.5.1.5	Urea	rn01100	path:her00220	her	metabolism
R00131	C00086	3.5.1.5	Urea	rn00791	path:koc00791	koc	metabolism
R00131	C00086	3.5.1.5	Urea	rn01120	path:rei00230	rei	metabolism
R00131	C00086	3.5.1.5	Urea	rn01120	path:hpi00220	hpi	metabolism
R00131	C00086	3.5.1.5	Urea	rn01120	path:strp00791	strp	metabolism
R00131	C00086	3.5.1.5	Urea	rn01100	path:eun00230	eun	metabolism
R00131	C00086	3.5.1.5	Urea	rn01100	path:hpys00230	hpys	metabolism
R00131	C00086	3.5.1.5	Urea	rn00220	path:hpyo00220	hpyo	metabolism
R00131	C00086	3.5.1.5	Urea	rn00791	path:kpb00230	kpb	metabolism
R00131	C00086	3.5.1.5	Urea	rn01120	path:kod00230	kod	metabolism
R00131	C00086	3.5.1.5	Urea	rn01100	path:eun00220	eun	metabolism
R00131	C00086	3.5.1.5	Urea	rn01100	path:hpd00220	hpd	metabolism
R00131	C00086	3.5.1.5	Urea	rn01100	path:rhv00230	rhv	metabolism
R00131	C00086	3.5.1.5	Urea	rn01100	path:psv00791	psv	metabolism
R00131	C00086	3.5.1.5	Urea	rn01100	path:hpx00220	hpx	metabolism
R00131	C00086	3.5.1.5	Urea	rn01120	path:psta00220	psta	metabolism
R00131	C00086	3.5.1.5	Urea	rn01120	path:ecoh00220	ecoh	metabolism
R00131	C00086	3.5.1.5	Urea	rn01100	path:mmk00220	mmk	metabolism
R00131	C00086	3.5.1.5	Urea	rn01100	path:kpnu00230	kpnu	metabolism
R00131	C00086	3.5.1.5	Urea	rn01100	path:metd00220	metd	metabolism
R00131	C00086	3.5.1.5	Urea	rn00220	path:ecln00230	ecln	metabolism
R00131	C00086	3.5.1.5	Urea	rn00230	path:mmk00220	mmk	metabolism
R00131	C00086	3.5.1.5	Urea	rn01100	path:hpya00220	hpya	metabolism
R00131	C00086	3.5.1.5	Urea	rn00230	path:stro00220	stro	metabolism
R00131	C00086	3.5.1.5	Urea	rn00220	path:bln00230	bln	metabolism
R00131	C00086	3.5.1.5	Urea	rn00220	path:hhr00230	hhr	metabolism
R00131	C00086	3.5.1.5	Urea	rn00220	path:kod00230	kod	metabolism
R00131	C00086	3.5.1.5	Urea	rn00791	path:hpf00220	hpf	metabolism
R00131	C00086	3.5.1.5	Urea	rn01120	path:kpz00220	kpz	metabolism
R00131	C00086	3.5.1.5	Urea	rn01100	path:pset00791	pset	metabolism
R00131	C00086	3.5.1.5	Urea	rn01100	path:hpyg00220	hpyg	metabolism
R00131	C00086	3.5.1.5	Urea	rn01100	path:ecli00220	ecli	metabolism
R00131	C00086	3.5.1.5	Urea	rn01120	path:kpi00230	kpi	metabolism
R00131	C00086	3.5.1.5	Urea	rn01120	path:hen00230	hen	metabolism
R00131	C00086	3.5.1.5	Urea	rn01100	path:hpg00230	hpg	metabolism
R00131	C00086	3.5.1.5	Urea	rn01120	path:pset00791	pset	metabolism
R00131	C00086	3.5.1.5	Urea	rn01100	path:psta00220	psta	metabolism
R00131	C00086	3.5.1.5	Urea	rn01120	path:ecli00791	ecli	metabolism
R00131	C00086	3.5.1.5	Urea	rn01100	path:psec00230	psec	metabolism
R00131	C00086	3.5.1.5	Urea	rn01120	path:stro00220	stro	metabolism
R00131	C00086	3.5.1.5	Urea	rn00230	path:hpg05120	hpg	metabolism
R00131	C00086	3.5.1.5	Urea	rn00220	path:sphm00220	sphm	metabolism
R00131	C00086	3.5.1.5	Urea	rn01100	path:cyo00230	cyo	metabolism
R00131	C00086	3.5.1.5	Urea	rn01100	path:hef00220	hef	metabolism
R00131	C00086	3.5.1.5	Urea	rn00230	path:hpp00220	hpp	metabolism
R00131	C00086	3.5.1.5	Urea	rn01120	path:blon00230	blon	metabolism
R00131	C00086	3.5.1.5	Urea	rn00230	path:ssx00230	ssx	metabolism
R00131	C00086	3.5.1.5	Urea	rn01100	path:enc00220	enc	metabolism
R00131	C00086	3.5.1.5	Urea	rn01100	path:meti00230	meti	metabolism
R00131	C00086	3.5.1.5	Urea	rn01120	path:kpq00220	kpq	metabolism
R00131	C00086	3.5.1.5	Urea	rn01100	path:kpu00220	kpu	metabolism
R00131	C00086	3.5.1.5	Urea	rn01100	path:heu00230	heu	metabolism
R00131	C00086	3.5.1.5	Urea	rn01120	path:ecle00230	ecle	metabolism
R00131	C00086	3.5.1.5	Urea	rn01100	path:hpye00220	hpye	metabolism
R00131	C00086	3.5.1.5	Urea	rn00230	path:rhv00220	rhv	metabolism
R00131	C00086	3.5.1.5	Urea	rn01100	path:hpn00230	hpn	metabolism
R00131	C00086	3.5.1.5	Urea	rn00220	path:psta00220	psta	metabolism
R00131	C00086	3.5.1.5	Urea	rn01120	path:rhv00220	rhv	metabolism
R00131	C00086	3.5.1.5	Urea	rn00230	path:hhp00220	hhp	metabolism
R00131	C00086	3.5.1.5	Urea	rn00220	path:hpc00220	hpc	metabolism
R00131	C00086	3.5.1.5	Urea	rn00220	path:abl00220	abl	metabolism
R00131	C00086	3.5.1.5	Urea	rn00230	path:metx00791	metx	metabolism
R00131	C00086	3.5.1.5	Urea	rn00220	path:hps00230	hps	metabolism
R00131	C00086	3.5.1.5	Urea	rn01120	path:hpt00230	hpt	metabolism
R00131	C00086	3.5.1.5	Urea	rn01120	path:hez00220	hez	metabolism
R00131	C00086	3.5.1.5	Urea	rn00230	path:coa00220	coa	metabolism
R00131	C00086	3.5.1.5	Urea	rn00230	path:kpw00220	kpw	metabolism
R00131	C00086	3.5.1.5	Urea	rn01100	path:mmk00230	mmk	metabolism
R00131	C00086	3.5.1.5	Urea	rn01100	path:prg00220	prg	metabolism
R00131	C00086	3.5.1.5	Urea	rn01100	path:hpj00220	hpj	metabolism
R00131	C00086	3.5.1.5	Urea	rn00230	path:hpym00220	hpym	metabolism
R00131	C00086	3.5.1.5	Urea	rn01100	path:hpyl00230	hpyl	metabolism
R00131	C00086	3.5.1.5	Urea	rn00230	path:kpo00220	kpo	metabolism
R00131	C00086	3.5.1.5	Urea	rn00230	path:kpt00220	kpt	metabolism
R00131	C00086	3.5.1.5	Urea	rn00230	path:heb00220	heb	metabolism
R00131	C00086	3.5.1.5	Urea	rn01100	path:kod00230	kod	metabolism
R00131	C00086	3.5.1.5	Urea	rn00220	path:hpyj00220	hpyj	metabolism
R00131	C00086	3.5.1.5	Urea	rn01100	path:psk00230	psk	metabolism
R00131	C00086	3.5.1.5	Urea	rn00230	path:heo00220	heo	metabolism
R00131	C00086	3.5.1.5	Urea	rn01120	path:kpnu00230	kpnu	metabolism
R00131	C00086	3.5.1.5	Urea	rn00230	path:hem00220	hem	metabolism
R00131	C00086	3.5.1.5	Urea	rn01100	path:kpnu00220	kpnu	metabolism
R00131	C00086	3.5.1.5	Urea	rn00220	path:kpn00230	kpn	metabolism
R00131	C00086	3.5.1.5	Urea	rn01100	path:hpyj00220	hpyj	metabolism
R00131	C00086	3.5.1.5	Urea	rn01100	path:hbl00791	hbl	metabolism
R00131	C00086	3.5.1.5	Urea	rn01120	path:etw00220	etw	metabolism
R00131	C00086	3.5.1.5	Urea	rn01120	path:meti00230	meti	metabolism
R00131	C00086	3.5.1.5	Urea	rn00230	path:cyo00220	cyo	metabolism
R00131	C00086	3.5.1.5	Urea	rn00791	path:hpw00230	hpw	metabolism
R00131	C00086	3.5.1.5	Urea	rn00230	path:hpg00230	hpg	metabolism
R00131	C00086	3.5.1.5	Urea	rn00220	path:kpt00220	kpt	metabolism
R00131	C00086	3.5.1.5	Urea	rn00230	path:koc00791	koc	metabolism
R00131	C00086	3.5.1.5	Urea	rn01100	path:kpo00220	kpo	metabolism
R00131	C00086	3.5.1.5	Urea	rn01100	path:hpyd00230	hpyd	metabolism
R00131	C00086	3.5.1.5	Urea	rn00230	path:strp00791	strp	metabolism
R00131	C00086	3.5.1.5	Urea	rn01100	path:kpv00230	kpv	metabolism
R00131	C00086	3.5.1.5	Urea	rn00220	path:eun00791	eun	metabolism
R00131	C00086	3.5.1.5	Urea	rn00230	path:hpyj00220	hpyj	metabolism
R00131	C00086	3.5.1.5	Urea	rn00220	path:hex00220	hex	metabolism
R00131	C00086	3.5.1.5	Urea	rn01100	path:psv00230	psv	metabolism
R00131	C00086	3.5.1.5	Urea	rn01120	path:met00230	met	metabolism
R00131	C00086	3.5.1.5	Urea	rn01100	path:cls00230	cls	metabolism
R00131	C00086	3.5.1.5	Urea	rn01100	path:metx00791	metx	metabolism
R00131	C00086	3.5.1.5	Urea	rn01100	path:rhv00791	rhv	metabolism
R00131	C00086	3.5.1.5	Urea	rn01100	path:kpp00220	kpp	metabolism
R00131	C00086	3.5.1.5	Urea	rn01120	path:kpp00220	kpp	metabolism
R00131	C00086	3.5.1.5	Urea	rn01100	path:kpa00230	kpa	metabolism
R00131	C00086	3.5.1.5	Urea	rn01120	path:kpu00230	kpu	metabolism
R00131	C00086	3.5.1.5	Urea	rn01120	path:ppuu00791	ppuu	metabolism
R00131	C00086	3.5.1.5	Urea	rn00230	path:rhk00791	rhk	metabolism
R00131	C00086	3.5.1.5	Urea	rn00230	path:ecoo00220	ecoo	metabolism
R00131	C00086	3.5.1.5	Urea	rn01100	path:heu00220	heu	metabolism
R00131	C00086	3.5.1.5	Urea	rn01120	path:hpyd00220	hpyd	metabolism
R00131	C00086	3.5.1.5	Urea	rn01120	path:hpyo00230	hpyo	metabolism
R00131	C00086	3.5.1.5	Urea	rn01100	path:kpn00230	kpn	metabolism
R00131	C00086	3.5.1.5	Urea	rn01100	path:hpy00230	hpy	metabolism
R00131	C00086	3.5.1.5	Urea	rn01120	path:hpv00230	hpv	metabolism
R00131	C00086	3.5.1.5	Urea	rn00220	path:hpyc00220	hpyc	metabolism
R00131	C00086	3.5.1.5	Urea	rn00220	path:hhr00220	hhr	metabolism
R00131	C00086	3.5.1.5	Urea	rn01120	path:hpi00230	hpi	metabolism
R00131	C00086	3.5.1.5	Urea	rn01100	path:hpv00220	hpv	metabolism
R00131	C00086	3.5.1.5	Urea	rn00791	path:eun00791	eun	metabolism
R00131	C00086	3.5.1.5	Urea	rn01100	path:coa00220	coa	metabolism
R00131	C00086	3.5.1.5	Urea	rn01100	path:ssx00220	ssx	metabolism
R00131	C00086	3.5.1.5	Urea	rn01120	path:her00230	her	metabolism
R00131	C00086	3.5.1.5	Urea	rn00230	path:psk00220	psk	metabolism
R00131	C00086	3.5.1.5	Urea	rn01100	path:hpz00230	hpz	metabolism
R00131	C00086	3.5.1.5	Urea	rn01100	path:strp00791	strp	metabolism
R00131	C00086	3.5.1.5	Urea	rn00230	path:pvl00220	pvl	metabolism
R00131	C00086	3.5.1.5	Urea	rn01120	path:kok00791	kok	metabolism
R00131	C00086	3.5.1.5	Urea	rn01120	path:hpyc00220	hpyc	metabolism
R00131	C00086	3.5.1.5	Urea	rn00230	path:hbl00791	hbl	metabolism
R00131	C00086	3.5.1.5	Urea	rn00230	path:psed00220	psed	metabolism
R00131	C00086	3.5.1.5	Urea	rn01100	path:hca00220	hca	metabolism
R00131	C00086	3.5.1.5	Urea	rn01100	path:psem00220	psem	metabolism
R00131	C00086	3.5.1.5	Urea	rn00220	path:strm00220	strm	metabolism
R00131	C00086	3.5.1.5	Urea	rn00230	path:psed00791	psed	metabolism
R00131	C00086	3.5.1.5	Urea	rn01100	path:strc00230	strc	metabolism
R00131	C00086	3.5.1.5	Urea	rn01120	path:hpz00230	hpz	metabolism
R00131	C00086	3.5.1.5	Urea	rn00230	path:hpz00220	hpz	metabolism
R00131	C00086	3.5.1.5	Urea	rn01120	path:strm00230	strm	metabolism
R00131	C00086	3.5.1.5	Urea	rn01100	path:hez00230	hez	metabolism
R00131	C00086	3.5.1.5	Urea	rn01120	path:hey00230	hey	metabolism
R00131	C00086	3.5.1.5	Urea	rn01120	path:abl00220	abl	metabolism
R00131	C00086	3.5.1.5	Urea	rn00220	path:her00230	her	metabolism
R00131	C00086	3.5.1.5	Urea	rn01120	path:psv00220	psv	metabolism
R00131	C00086	3.5.1.5	Urea	rn01100	path:hpym00220	hpym	metabolism
R00131	C00086	3.5.1.5	Urea	rn01100	path:strp00220	strp	metabolism
R00131	C00086	3.5.1.5	Urea	rn01120	path:hpd00220	hpd	metabolism
R00131	C00086	3.5.1.5	Urea	rn01100	path:hen00220	hen	metabolism
R00131	C00086	3.5.1.5	Urea	rn01100	path:hpx00230	hpx	metabolism
R00131	C00086	3.5.1.5	Urea	rn01120	path:pdr00220	pdr	metabolism
R00131	C00086	3.5.1.5	Urea	rn00220	path:ecoh00220	ecoh	metabolism
R00131	C00086	3.5.1.5	Urea	rn00230	path:kpq00220	kpq	metabolism
R00131	C00086	3.5.1.5	Urea	rn00230	path:prg00230	prg	metabolism
R00131	C00086	3.5.1.5	Urea	rn01120	path:hex00220	hex	metabolism
R00131	C00086	3.5.1.5	Urea	rn01100	path:kpp00230	kpp	metabolism
R00131	C00086	3.5.1.5	Urea	rn01100	path:hpy05120	hpy	metabolism
R00131	C00086	3.5.1.5	Urea	rn01100	path:ppuu00220	ppuu	metabolism
R00131	C00086	3.5.1.5	Urea	rn01100	path:hpyj00230	hpyj	metabolism
R00131	C00086	3.5.1.5	Urea	rn01120	path:ron00791	ron	metabolism
R00131	C00086	3.5.1.5	Urea	rn01100	path:hpyr00220	hpyr	metabolism
R00131	C00086	3.5.1.5	Urea	rn01120	path:hpp00230	hpp	metabolism
R00131	C00086	3.5.1.5	Urea	rn00230	path:ecli00791	ecli	metabolism
R00131	C00086	3.5.1.5	Urea	rn01120	path:hpyl00230	hpyl	metabolism
R00131	C00086	3.5.1.5	Urea	rn00230	path:rei00791	rei	metabolism
R00131	C00086	3.5.1.5	Urea	rn01120	path:hpj05120	hpj	metabolism
R00131	C00086	3.5.1.5	Urea	rn01100	path:hpyk00230	hpyk	metabolism
R00131	C00086	3.5.1.5	Urea	rn01100	path:hpl05120	hpl	metabolism
R00131	C00086	3.5.1.5	Urea	rn01100	path:hpb00230	hpb	metabolism
R00131	C00086	3.5.1.5	Urea	rn01100	path:hay00230	hay	metabolism
R00131	C00086	3.5.1.5	Urea	rn01100	path:hpl00230	hpl	metabolism
R00131	C00086	3.5.1.5	Urea	rn00220	path:pmr00220	pmr	metabolism
R00131	C00086	3.5.1.5	Urea	rn01100	path:kpm00220	kpm	metabolism
R00131	C00086	3.5.1.5	Urea	rn01120	path:abl00791	abl	metabolism
R00131	C00086	3.5.1.5	Urea	rn00220	path:cls00220	cls	metabolism
R00131	C00086	3.5.1.5	Urea	rn01100	path:kpne00220	kpne	metabolism
R00131	C00086	3.5.1.5	Urea	rn01100	path:psos00791	psos	metabolism
R00131	C00086	3.5.1.5	Urea	rn00230	path:enc00791	enc	metabolism
R00131	C00086	3.5.1.5	Urea	rn00230	path:hei00220	hei	metabolism
R00131	C00086	3.5.1.5	Urea	rn00230	path:hpx00220	hpx	metabolism
R00131	C00086	3.5.1.5	Urea	rn01120	path:kpnk00220	kpnk	metabolism
R00131	C00086	3.5.1.5	Urea	rn00230	path:strm00220	strm	metabolism
R00131	C00086	3.5.1.5	Urea	rn00230	path:stro00230	stro	metabolism
R00131	C00086	3.5.1.5	Urea	rn00791	path:hpyb00220	hpyb	metabolism
R00131	C00086	3.5.1.5	Urea	rn00220	path:strf00230	strf	metabolism
R00131	C00086	3.5.1.5	Urea	rn00791	path:ece00230	ece	metabolism
R00131	C00086	3.5.1.5	Urea	rn00230	path:ecoh00230	ecoh	metabolism
R00131	C00086	3.5.1.5	Urea	rn00230	path:mmk00230	mmk	metabolism
R00131	C00086	3.5.1.5	Urea	rn00220	path:eclg00230	eclg	metabolism
R00131	C00086	3.5.1.5	Urea	rn00220	path:hpyb00230	hpyb	metabolism
R00131	C00086	3.5.1.5	Urea	rn00791	path:kpa00230	kpa	metabolism
R00131	C00086	3.5.1.5	Urea	rn00220	path:ror00791	ror	metabolism
R00131	C00086	3.5.1.5	Urea	rn00791	path:rei00230	rei	metabolism
R00131	C00086	3.5.1.5	Urea	rn00791	path:hpyc00230	hpyc	metabolism
R00131	C00086	3.5.1.5	Urea	rn01120	path:rhr00220	rhr	metabolism
R00131	C00086	3.5.1.5	Urea	rn00230	path:ron00230	ron	metabolism
R00131	C00086	3.5.1.5	Urea	rn00230	path:kpu00230	kpu	metabolism
R00131	C00086	3.5.1.5	Urea	rn00220	path:kok00230	kok	metabolism
R00131	C00086	3.5.1.5	Urea	rn00791	path:hpym00230	hpym	metabolism
R00131	C00086	3.5.1.5	Urea	rn01100	path:eoi00220	eoi	metabolism
R00131	C00086	3.5.1.5	Urea	rn00220	path:heu00230	heu	metabolism
R00131	C00086	3.5.1.5	Urea	rn01100	path:kpc00220	kpc	metabolism
R00131	C00086	3.5.1.5	Urea	rn00791	path:kpx00220	kpx	metabolism
R00131	C00086	3.5.1.5	Urea	rn00220	path:hpp05120	hpp	metabolism
R00131	C00086	3.5.1.5	Urea	rn00230	path:hpl00230	hpl	metabolism
R00131	C00086	3.5.1.5	Urea	rn00791	path:hhr00220	hhr	metabolism
R00131	C00086	3.5.1.5	Urea	rn00230	path:eoi00230	eoi	metabolism
R00131	C00086	3.5.1.5	Urea	rn01120	path:psk00230	psk	metabolism
R00131	C00086	3.5.1.5	Urea	rn01120	path:psec00791	psec	metabolism
R00131	C00086	3.5.1.5	Urea	rn01120	path:psec00230	psec	metabolism
R00131	C00086	3.5.1.5	Urea	rn00230	path:hpv00230	hpv	metabolism
R00131	C00086	3.5.1.5	Urea	rn00230	path:hbl00230	hbl	metabolism
R00131	C00086	3.5.1.5	Urea	rn00220	path:metd00230	metd	metabolism
R00131	C00086	3.5.1.5	Urea	rn00230	path:cls00230	cls	metabolism
R00131	C00086	3.5.1.5	Urea	rn00230	path:seqi00230	seqi	metabolism
R00131	C00086	3.5.1.5	Urea	rn00791	path:ron00230	ron	metabolism
R00131	C00086	3.5.1.5	Urea	rn01120	path:pmr00230	pmr	metabolism
R00131	C00086	3.5.1.5	Urea	rn00230	path:mlu00230	mlu	metabolism
R00131	C00086	3.5.1.5	Urea	rn01120	path:hpyh00230	hpyh	metabolism
R00131	C00086	3.5.1.5	Urea	rn01120	path:scz00230	scz	metabolism
R00131	C00086	3.5.1.5	Urea	rn01120	path:enc00791	enc	metabolism
R00131	C00086	3.5.1.5	Urea	rn00220	path:psv00791	psv	metabolism
R00131	C00086	3.5.1.5	Urea	rn00220	path:heq00230	heq	metabolism
R00131	C00086	3.5.1.5	Urea	rn00791	path:mlu00230	mlu	metabolism
R00131	C00086	3.5.1.5	Urea	rn00220	path:scx00230	scx	metabolism
R00131	C00086	3.5.1.5	Urea	rn00230	path:hpyc00230	hpyc	metabolism
R00131	C00086	3.5.1.5	Urea	rn00791	path:eoi00230	eoi	metabolism
R00131	C00086	3.5.1.5	Urea	rn00220	path:kpw00230	kpw	metabolism
R00131	C00086	3.5.1.5	Urea	rn00230	path:rei00230	rei	metabolism
R00131	C00086	3.5.1.5	Urea	rn01100	path:koc00791	koc	metabolism
R00131	C00086	3.5.1.5	Urea	rn00791	path:kod00220	kod	metabolism
R00131	C00086	3.5.1.5	Urea	rn00230	path:hpyf00230	hpyf	metabolism
R00131	C00086	3.5.1.5	Urea	rn00230	path:hpj00230	hpj	metabolism
R00131	C00086	3.5.1.5	Urea	rn00220	path:hpe00230	hpe	metabolism
R00131	C00086	3.5.1.5	Urea	rn00220	path:hpc00230	hpc	metabolism
R00131	C00086	3.5.1.5	Urea	rn00791	path:scx00220	scx	metabolism
R00131	C00086	3.5.1.5	Urea	rn00791	path:mmk00220	mmk	metabolism
R00131	C00086	3.5.1.5	Urea	rn00791	path:scz00220	scz	metabolism
R00131	C00086	3.5.1.5	Urea	rn00220	path:hpi00230	hpi	metabolism
R00131	C00086	3.5.1.5	Urea	rn00220	path:strd00230	strd	metabolism
R00131	C00086	3.5.1.5	Urea	rn00230	path:pset00230	pset	metabolism
R00131	C00086	3.5.1.5	Urea	rn00230	path:hpn00230	hpn	metabolism
R00131	C00086	3.5.1.5	Urea	rn01120	path:elx00230	elx	metabolism
R00131	C00086	3.5.1.5	Urea	rn01100	path:kps00230	kps	metabolism
R00131	C00086	3.5.1.5	Urea	rn00791	path:strm00230	strm	metabolism
R00131	C00086	3.5.1.5	Urea	rn00791	path:scz00230	scz	metabolism
R00131	C00086	3.5.1.5	Urea	rn01120	path:pdr00230	pdr	metabolism
R00131	C00086	3.5.1.5	Urea	rn01120	path:psos00791	psos	metabolism
R00131	C00086	3.5.1.5	Urea	rn00791	path:kpy00220	kpy	metabolism
R00131	C00086	3.5.1.5	Urea	rn00791	path:kpv00230	kpv	metabolism
R00131	C00086	3.5.1.5	Urea	rn00220	path:strp00230	strp	metabolism
R00131	C00086	3.5.1.5	Urea	rn00791	path:enl00220	enl	metabolism
R00131	C00086	3.5.1.5	Urea	rn00230	path:rhr00230	rhr	metabolism
R00131	C00086	3.5.1.5	Urea	rn00220	path:hca00230	hca	metabolism
R00131	C00086	3.5.1.5	Urea	rn00791	path:kok00230	kok	metabolism
R00131	C00086	3.5.1.5	Urea	rn00791	path:ecle00230	ecle	metabolism
R00131	C00086	3.5.1.5	Urea	rn00791	path:hpf00230	hpf	metabolism
R00131	C00086	3.5.1.5	Urea	rn00791	path:metd00230	metd	metabolism
R00131	C00086	3.5.1.5	Urea	rn00791	path:hpyh00230	hpyh	metabolism
R00131	C00086	3.5.1.5	Urea	rn00230	path:hei00230	hei	metabolism
R00131	C00086	3.5.1.5	Urea	rn00230	path:hen00230	hen	metabolism
R00131	C00086	3.5.1.5	Urea	rn01120	path:hpyg00230	hpyg	metabolism
R00131	C00086	3.5.1.5	Urea	rn00220	path:met00230	met	metabolism
R00131	C00086	3.5.1.5	Urea	rn01120	path:rhn00230	rhn	metabolism
R00131	C00086	3.5.1.5	Urea	rn00791	path:hpy00220	hpy	metabolism
R00131	C00086	3.5.1.5	Urea	rn00230	path:kpv00230	kpv	metabolism
R00131	C00086	3.5.1.5	Urea	rn00220	path:strc00230	strc	metabolism
R00131	C00086	3.5.1.5	Urea	rn00791	path:hpg05120	hpg	metabolism
R00131	C00086	3.5.1.5	Urea	rn01100	path:psem00791	psem	metabolism
R00131	C00086	3.5.1.5	Urea	rn00791	path:cyo00220	cyo	metabolism
R00131	C00086	3.5.1.5	Urea	rn00791	path:ssx00230	ssx	metabolism
R00131	C00086	3.5.1.5	Urea	rn01100	path:psed00220	psed	metabolism
R00131	C00086	3.5.1.5	Urea	rn00791	path:hpo00230	hpo	metabolism
R00131	C00086	3.5.1.5	Urea	rn00791	path:pset00220	pset	metabolism
R00131	C00086	3.5.1.5	Urea	rn00220	path:heg00230	heg	metabolism
R00131	C00086	3.5.1.5	Urea	rn00220	path:ecli00230	ecli	metabolism
R00131	C00086	3.5.1.5	Urea	rn00230	path:hpi00230	hpi	metabolism
R00131	C00086	3.5.1.5	Urea	rn00230	path:abl00230	abl	metabolism
R00131	C00086	3.5.1.5	Urea	rn00791	path:hex00230	hex	metabolism
R00131	C00086	3.5.1.5	Urea	rn00791	path:ppuu00220	ppuu	metabolism
R00131	C00086	3.5.1.5	Urea	rn00791	path:hpyb00230	hpyb	metabolism
R00131	C00086	3.5.1.5	Urea	rn01120	path:psem00220	psem	metabolism
R00131	C00086	3.5.1.5	Urea	rn01120	path:eclg00791	eclg	metabolism
R00131	C00086	3.5.1.5	Urea	rn00791	path:hhp00220	hhp	metabolism
R00131	C00086	3.5.1.5	Urea	rn01120	path:koc00791	koc	metabolism
R00131	C00086	3.5.1.5	Urea	rn01120	path:mlu00230	mlu	metabolism
R00131	C00086	3.5.1.5	Urea	rn00791	path:hpyd00230	hpyd	metabolism
R00131	C00086	3.5.1.5	Urea	rn00791	path:strm00220	strm	metabolism
R00131	C00086	3.5.1.5	Urea	rn01100	path:kll00230	kll	metabolism
R00131	C00086	3.5.1.5	Urea	rn00230	path:kpy00220	kpy	metabolism
R00131	C00086	3.5.1.5	Urea	rn00791	path:kpy00230	kpy	metabolism
R00131	C00086	3.5.1.5	Urea	rn01100	path:rhr00230	rhr	metabolism
R00131	C00086	3.5.1.5	Urea	rn00791	path:rhn00220	rhn	metabolism
R00131	C00086	3.5.1.5	Urea	rn00791	path:rhn00230	rhn	metabolism
R00131	C00086	3.5.1.5	Urea	rn00791	path:pdr00230	pdr	metabolism
R00131	C00086	3.5.1.5	Urea	rn01100	path:rhv00220	rhv	metabolism
R00131	C00086	3.5.1.5	Urea	rn00230	path:hpa05120	hpa	metabolism
R00131	C00086	3.5.1.5	Urea	rn00791	path:hph00230	hph	metabolism
R00131	C00086	3.5.1.5	Urea	rn00230	path:hpyi00220	hpyi	metabolism
R00131	C00086	3.5.1.5	Urea	rn00791	path:hpyk00230	hpyk	metabolism
R00131	C00086	3.5.1.5	Urea	rn00230	path:hpyr00220	hpyr	metabolism
R00131	C00086	3.5.1.5	Urea	rn00791	path:hpv00230	hpv	metabolism
R00131	C00086	3.5.1.5	Urea	rn00791	path:hpl00230	hpl	metabolism
R00131	C00086	3.5.1.5	Urea	rn01100	path:kpi00230	kpi	metabolism
R00131	C00086	3.5.1.5	Urea	rn00230	path:cyo00230	cyo	metabolism
R00131	C00086	3.5.1.5	Urea	rn00220	path:hpyj00230	hpyj	metabolism
R00131	C00086	3.5.1.5	Urea	rn00791	path:ppuu00230	ppuu	metabolism
R00131	C00086	3.5.1.5	Urea	rn00220	path:hpyl00230	hpyl	metabolism
R00131	C00086	3.5.1.5	Urea	rn00791	path:hhq00230	hhq	metabolism
R00131	C00086	3.5.1.5	Urea	rn00791	path:heu00220	heu	metabolism
R00131	C00086	3.5.1.5	Urea	rn00791	path:hpi00220	hpi	metabolism
R00131	C00086	3.5.1.5	Urea	rn01120	path:ecoo00230	ecoo	metabolism
R00131	C00086	3.5.1.5	Urea	rn00791	path:psec00230	psec	metabolism
R00131	C00086	3.5.1.5	Urea	rn01120	path:hpya00230	hpya	metabolism
R00131	C00086	3.5.1.5	Urea	rn01120	path:cyo00791	cyo	metabolism
R00131	C00086	3.5.1.5	Urea	rn00230	path:hpj05120	hpj	metabolism
R00131	C00086	3.5.1.5	Urea	rn00230	path:abu00220	abu	metabolism
R00131	C00086	3.5.1.5	Urea	rn01100	path:coa00230	coa	metabolism
R00131	C00086	3.5.1.5	Urea	rn00220	path:kpj00230	kpj	metabolism
R00131	C00086	3.5.1.5	Urea	rn00230	path:meti00230	meti	metabolism
R00131	C00086	3.5.1.5	Urea	rn01120	path:metd00791	metd	metabolism
R00131	C00086	3.5.1.5	Urea	rn01100	path:rei00230	rei	metabolism
R00131	C00086	3.5.1.5	Urea	rn00791	path:hpyj00220	hpyj	metabolism
R00131	C00086	3.5.1.5	Urea	rn01120	path:psem00791	psem	metabolism
R00131	C00086	3.5.1.5	Urea	rn00791	path:hpq00230	hpq	metabolism
R00131	C00086	3.5.1.5	Urea	rn00791	path:kpt00230	kpt	metabolism
R00131	C00086	3.5.1.5	Urea	rn00791	path:stro00230	stro	metabolism
R00131	C00086	3.5.1.5	Urea	rn01120	path:hpg00230	hpg	metabolism
R00131	C00086	3.5.1.5	Urea	rn01100	path:met00791	met	metabolism
R00131	C00086	3.5.1.5	Urea	rn00791	path:hpd00220	hpd	metabolism
R00131	C00086	3.5.1.5	Urea	rn00220	path:hem00230	hem	metabolism
R00131	C00086	3.5.1.5	Urea	rn01120	path:rei00791	rei	metabolism
R00131	C00086	3.5.1.5	Urea	rn01120	path:mlu00220	mlu	metabolism
R00131	C00086	3.5.1.5	Urea	rn01120	path:enl00220	enl	metabolism
R00131	C00086	3.5.1.5	Urea	rn00791	path:kpz00230	kpz	metabolism
R00131	C00086	3.5.1.5	Urea	rn00230	path:hps00220	hps	metabolism
R00131	C00086	3.5.1.5	Urea	rn00220	path:pdr00230	pdr	metabolism
R00131	C00086	3.5.1.5	Urea	rn00230	path:kok00791	kok	metabolism
R00131	C00086	3.5.1.5	Urea	rn00791	path:kpw00220	kpw	metabolism
R00131	C00086	3.5.1.5	Urea	rn00220	path:psos00791	psos	metabolism
R00131	C00086	3.5.1.5	Urea	rn00791	path:eun00220	eun	metabolism
R00131	C00086	3.5.1.5	Urea	rn00230	path:hen00220	hen	metabolism
R00131	C00086	3.5.1.5	Urea	rn00220	path:kph00230	kph	metabolism
R00131	C00086	3.5.1.5	Urea	rn01120	path:ece00230	ece	metabolism
R00131	C00086	3.5.1.5	Urea	rn00791	path:ecoo00220	ecoo	metabolism
R00131	C00086	3.5.1.5	Urea	rn00791	path:kpg00230	kpg	metabolism
R00131	C00086	3.5.1.5	Urea	rn00220	path:hpb00230	hpb	metabolism
R00131	C00086	3.5.1.5	Urea	rn00220	path:hay00230	hay	metabolism
R00131	C00086	3.5.1.5	Urea	rn00230	path:met00230	met	metabolism
R00131	C00086	3.5.1.5	Urea	rn00791	path:lrr00220	lrr	metabolism
R00131	C00086	3.5.1.5	Urea	rn00791	path:hcn00220	hcn	metabolism
R00131	C00086	3.5.1.5	Urea	rn00791	path:kll00220	kll	metabolism
R00131	C00086	3.5.1.5	Urea	rn00791	path:psed00220	psed	metabolism
R00131	C00086	3.5.1.5	Urea	rn00791	path:kpu00230	kpu	metabolism
R00131	C00086	3.5.1.5	Urea	rn00791	path:stro00220	stro	metabolism
R00131	C00086	3.5.1.5	Urea	rn00220	path:kpx00230	kpx	metabolism
R00131	C00086	3.5.1.5	Urea	rn01120	path:ecln00230	ecln	metabolism
R00131	C00086	3.5.1.5	Urea	rn01120	path:ssx00220	ssx	metabolism
R00131	C00086	3.5.1.5	Urea	rn00220	path:psem00230	psem	metabolism
R00131	C00086	3.5.1.5	Urea	rn00791	path:hbl00230	hbl	metabolism
R00131	C00086	3.5.1.5	Urea	rn01100	path:pjd00791	pjd	metabolism
R00131	C00086	3.5.1.5	Urea	rn00220	path:koc00230	koc	metabolism
R00131	C00086	3.5.1.5	Urea	rn00230	path:hay00230	hay	metabolism
R00131	C00086	3.5.1.5	Urea	rn00791	path:hpys00230	hpys	metabolism
R00131	C00086	3.5.1.5	Urea	rn01100	path:scz00220	scz	metabolism
R00131	C00086	3.5.1.5	Urea	rn00230	path:hhr00230	hhr	metabolism
R00131	C00086	3.5.1.5	Urea	rn00220	path:hpv00230	hpv	metabolism
R00131	C00086	3.5.1.5	Urea	rn00791	path:psk00791	psk	metabolism
R00131	C00086	3.5.1.5	Urea	rn00230	path:rhx00230	rhx	metabolism
R00131	C00086	3.5.1.5	Urea	rn00230	path:eun00230	eun	metabolism
R00131	C00086	3.5.1.5	Urea	rn01100	path:rei00791	rei	metabolism
R00131	C00086	3.5.1.5	Urea	rn01120	path:hpyu00220	hpyu	metabolism
R00131	C00086	3.5.1.5	Urea	rn01120	path:hhr00230	hhr	metabolism
R00131	C00086	3.5.1.5	Urea	rn00230	path:hpye00220	hpye	metabolism
R00131	C00086	3.5.1.5	Urea	rn01120	path:psos00220	psos	metabolism
R00131	C00086	3.5.1.5	Urea	rn00220	path:mlu00230	mlu	metabolism
R00131	C00086	3.5.1.5	Urea	rn01120	path:hpyi00230	hpyi	metabolism
R00131	C00086	3.5.1.5	Urea	rn00230	path:hpy00230	hpy	metabolism
R00131	C00086	3.5.1.5	Urea	rn01100	path:met00230	met	metabolism
R00131	C00086	3.5.1.5	Urea	rn00791	path:koc00230	koc	metabolism
R00131	C00086	3.5.1.5	Urea	rn01100	path:hpg05120	hpg	metabolism
R00131	C00086	3.5.1.5	Urea	rn00220	path:kpp00230	kpp	metabolism
R00131	C00086	3.5.1.5	Urea	rn01120	path:hpym00230	hpym	metabolism
R00131	C00086	3.5.1.5	Urea	rn00230	path:hpyr00230	hpyr	metabolism
R00131	C00086	3.5.1.5	Urea	rn00791	path:prg00230	prg	metabolism
R00131	C00086	3.5.1.5	Urea	rn00791	path:hes00230	hes	metabolism
R00131	C00086	3.5.1.5	Urea	rn00791	path:psos00230	psos	metabolism
R00131	C00086	3.5.1.5	Urea	rn00220	path:hpf00220	hpf	metabolism
R00131	C00086	3.5.1.5	Urea	rn00791	path:rhr00230	rhr	metabolism
R00131	C00086	3.5.1.5	Urea	rn00791	path:hpn00230	hpn	metabolism
R00131	C00086	3.5.1.5	Urea	rn01120	path:hpj00230	hpj	metabolism
R00131	C00086	3.5.1.5	Urea	rn01100	path:abl00230	abl	metabolism
R00131	C00086	3.5.1.5	Urea	rn00220	path:eun00230	eun	metabolism
R00131	C00086	3.5.1.5	Urea	rn00791	path:hpg00230	hpg	metabolism
R00131	C00086	3.5.1.5	Urea	rn01120	path:kpne00230	kpne	metabolism
R00131	C00086	3.5.1.5	Urea	rn00791	path:hpya00220	hpya	metabolism
R00131	C00086	3.5.1.5	Urea	rn00791	path:rhk00220	rhk	metabolism
R00131	C00086	3.5.1.5	Urea	rn01120	path:hhq00230	hhq	metabolism
R00131	C00086	3.5.1.5	Urea	rn01100	path:hpy00220	hpy	metabolism
R00131	C00086	3.5.1.5	Urea	rn00230	path:hpyj00230	hpyj	metabolism
R00131	C00086	3.5.1.5	Urea	rn00791	path:kpc00220	kpc	metabolism
R00131	C00086	3.5.1.5	Urea	rn01100	path:hpyc00230	hpyc	metabolism
R00131	C00086	3.5.1.5	Urea	rn00791	path:camg00230	camg	metabolism
R00131	C00086	3.5.1.5	Urea	rn01100	path:eoi00230	eoi	metabolism
R00131	C00086	3.5.1.5	Urea	rn01120	path:hpu00220	hpu	metabolism
R00131	C00086	3.5.1.5	Urea	rn00220	path:hbl00230	hbl	metabolism
R00131	C00086	3.5.1.5	Urea	rn01120	path:kod00220	kod	metabolism
R00131	C00086	3.5.1.5	Urea	rn01120	path:psed00220	psed	metabolism
R00131	C00086	3.5.1.5	Urea	rn00791	path:kpw00230	kpw	metabolism
R00131	C00086	3.5.1.5	Urea	rn00791	path:hpn00220	hpn	metabolism
R00131	C00086	3.5.1.5	Urea	rn01100	path:hpu00230	hpu	metabolism
R00131	C00086	3.5.1.5	Urea	rn00791	path:rhv00230	rhv	metabolism
R00131	C00086	3.5.1.5	Urea	rn01100	path:enl00220	enl	metabolism
R00131	C00086	3.5.1.5	Urea	rn00220	path:hpyc00230	hpyc	metabolism
R00131	C00086	3.5.1.5	Urea	rn01120	path:strt00220	strt	metabolism
R00131	C00086	3.5.1.5	Urea	rn01120	path:pjd00791	pjd	metabolism
R00131	C00086	3.5.1.5	Urea	rn00791	path:hpl05120	hpl	metabolism
R00131	C00086	3.5.1.5	Urea	rn00791	path:hca00220	hca	metabolism
R00131	C00086	3.5.1.5	Urea	rn01120	path:hpys00230	hpys	metabolism
R00131	C00086	3.5.1.5	Urea	rn01120	path:hpq00230	hpq	metabolism
R00131	C00086	3.5.1.5	Urea	rn01120	path:kpt00230	kpt	metabolism
R00131	C00086	3.5.1.5	Urea	rn00230	path:kpa00220	kpa	metabolism
R00131	C00086	3.5.1.5	Urea	rn00791	path:hes00220	hes	metabolism
R00131	C00086	3.5.1.5	Urea	rn00230	path:rhv00791	rhv	metabolism
R00131	C00086	3.5.1.5	Urea	rn00230	path:ecle00230	ecle	metabolism
R00131	C00086	3.5.1.5	Urea	rn00230	path:meta00791	meta	metabolism
R00131	C00086	3.5.1.5	Urea	rn00791	path:rhv00220	rhv	metabolism
R00131	C00086	3.5.1.5	Urea	rn00791	path:kpnk00220	kpnk	metabolism
R00131	C00086	3.5.1.5	Urea	rn00791	path:met00230	met	metabolism
R00131	C00086	3.5.1.5	Urea	rn01120	path:hpq00220	hpq	metabolism
R00131	C00086	3.5.1.5	Urea	rn00230	path:hpyf00220	hpyf	metabolism
R00131	C00086	3.5.1.5	Urea	rn00230	path:metx00230	metx	metabolism
R00131	C00086	3.5.1.5	Urea	rn00230	path:koc00220	koc	metabolism
R00131	C00086	3.5.1.5	Urea	rn01120	path:sphm00230	sphm	metabolism
R00131	C00086	3.5.1.5	Urea	rn00791	path:meta00230	meta	metabolism
R00131	C00086	3.5.1.5	Urea	rn00230	path:bln00220	bln	metabolism
R00131	C00086	3.5.1.5	Urea	rn01100	path:rhk00230	rhk	metabolism
R00131	C00086	3.5.1.5	Urea	rn00220	path:enc00230	enc	metabolism
R00131	C00086	3.5.1.5	Urea	rn01120	path:strd00230	strd	metabolism
R00131	C00086	3.5.1.5	Urea	rn01120	path:hpp05120	hpp	metabolism
R00131	C00086	3.5.1.5	Urea	rn00230	path:kpp00230	kpp	metabolism
R00131	C00086	3.5.1.5	Urea	rn00230	path:hpb00230	hpb	metabolism
R00131	C00086	3.5.1.5	Urea	rn01120	path:meta00791	meta	metabolism
R00131	C00086	3.5.1.5	Urea	rn01120	path:gym00220	gym	metabolism
R00131	C00086	3.5.1.5	Urea	rn00230	path:heu00220	heu	metabolism
R00131	C00086	3.5.1.5	Urea	rn00230	path:hpi00220	hpi	metabolism
R00131	C00086	3.5.1.5	Urea	rn00230	path:cyo00791	cyo	metabolism
R00131	C00086	3.5.1.5	Urea	rn00220	path:ecln00220	ecln	metabolism
R00131	C00086	3.5.1.5	Urea	rn00230	path:hpv00220	hpv	metabolism
R00131	C00086	3.5.1.5	Urea	rn01100	path:pdr00230	pdr	metabolism
R00131	C00086	3.5.1.5	Urea	rn00230	path:kod00220	kod	metabolism
R00131	C00086	3.5.1.5	Urea	rn00230	path:stre00220	stre	metabolism
R00131	C00086	3.5.1.5	Urea	rn00230	path:kpu00220	kpu	metabolism
R00131	C00086	3.5.1.5	Urea	rn00230	path:hpl05120	hpl	metabolism
R00131	C00086	3.5.1.5	Urea	rn00220	path:rei00230	rei	metabolism
R00131	C00086	3.5.1.5	Urea	rn00791	path:kpnu00230	kpnu	metabolism
R00131	C00086	3.5.1.5	Urea	rn00791	path:hpyk00220	hpyk	metabolism
R00131	C00086	3.5.1.5	Urea	rn00230	path:elx00220	elx	metabolism
R00131	C00086	3.5.1.5	Urea	rn00220	path:hpu00220	hpu	metabolism
R00131	C00086	3.5.1.5	Urea	rn00230	path:psk00791	psk	metabolism
R00131	C00086	3.5.1.5	Urea	rn00791	path:psos00220	psos	metabolism
R00131	C00086	3.5.1.5	Urea	rn01120	path:hpyk00230	hpyk	metabolism
R00131	C00086	3.5.1.5	Urea	rn00220	path:hey00220	hey	metabolism
R00131	C00086	3.5.1.5	Urea	rn01100	path:psv00220	psv	metabolism
R00131	C00086	3.5.1.5	Urea	rn01100	path:kpnk00230	kpnk	metabolism
R00131	C00086	3.5.1.5	Urea	rn00791	path:pmr00230	pmr	metabolism
R00131	C00086	3.5.1.5	Urea	rn00791	path:kpg00220	kpg	metabolism
R00131	C00086	3.5.1.5	Urea	rn00230	path:eoh00220	eoh	metabolism
R00131	C00086	3.5.1.5	Urea	rn00230	path:hay00220	hay	metabolism
R00131	C00086	3.5.1.5	Urea	rn00791	path:eoh00230	eoh	metabolism
R00131	C00086	3.5.1.5	Urea	rn00230	path:eoh00230	eoh	metabolism
R00131	C00086	3.5.1.5	Urea	rn00220	path:cyo00230	cyo	metabolism
R00131	C00086	3.5.1.5	Urea	rn01100	path:kph00230	kph	metabolism
R00131	C00086	3.5.1.5	Urea	rn01100	path:gym00220	gym	metabolism
R00131	C00086	3.5.1.5	Urea	rn01100	path:hpu00220	hpu	metabolism
R00131	C00086	3.5.1.5	Urea	rn01100	path:ecf00230	ecf	metabolism
R00131	C00086	3.5.1.5	Urea	rn00791	path:kpq00220	kpq	metabolism
R00131	C00086	3.5.1.5	Urea	rn01120	path:hay00230	hay	metabolism
R00131	C00086	3.5.1.5	Urea	rn00220	path:kll00230	kll	metabolism
R00131	C00086	3.5.1.5	Urea	rn00230	path:hpyk00220	hpyk	metabolism
R00131	C00086	3.5.1.5	Urea	rn00791	path:kpr00230	kpr	metabolism
R00131	C00086	3.5.1.5	Urea	rn01120	path:lrr00220	lrr	metabolism
R00131	C00086	3.5.1.5	Urea	rn01120	path:heu00220	heu	metabolism
R00131	C00086	3.5.1.5	Urea	rn00230	path:lrr00220	lrr	metabolism
R00131	C00086	3.5.1.5	Urea	rn00791	path:rhk00230	rhk	metabolism
R00131	C00086	3.5.1.5	Urea	rn01120	path:bln00230	bln	metabolism
R00131	C00086	3.5.1.5	Urea	rn00220	path:psed00791	psed	metabolism
R00131	C00086	3.5.1.5	Urea	rn00230	path:hey00230	hey	metabolism
R00131	C00086	3.5.1.5	Urea	rn00230	path:heo00230	heo	metabolism
R00131	C00086	3.5.1.5	Urea	rn00230	path:hps00230	hps	metabolism
R00131	C00086	3.5.1.5	Urea	rn00230	path:kpo00230	kpo	metabolism
R00131	C00086	3.5.1.5	Urea	rn00220	path:ecli00791	ecli	metabolism
R00131	C00086	3.5.1.5	Urea	rn00220	path:kpv00230	kpv	metabolism
R00131	C00086	3.5.1.5	Urea	rn00220	path:ron00230	ron	metabolism
R00131	C00086	3.5.1.5	Urea	rn01120	path:rhr00230	rhr	metabolism
R00131	C00086	3.5.1.5	Urea	rn00230	path:hca00220	hca	metabolism
R00131	C00086	3.5.1.5	Urea	rn00791	path:hep00230	hep	metabolism
R00131	C00086	3.5.1.5	Urea	rn00791	path:hpw00220	hpw	metabolism
R00131	C00086	3.5.1.5	Urea	rn00791	path:hpyd00220	hpyd	metabolism
R00131	C00086	3.5.1.5	Urea	rn01120	path:ecle00220	ecle	metabolism
R00131	C00086	3.5.1.5	Urea	rn01120	path:kpn00220	kpn	metabolism
R00131	C00086	3.5.1.5	Urea	rn00791	path:hpyr00220	hpyr	metabolism
R00131	C00086	3.5.1.5	Urea	rn01100	path:kpv00220	kpv	metabolism
R00131	C00086	3.5.1.5	Urea	rn00230	path:scx00220	scx	metabolism
R00131	C00086	3.5.1.5	Urea	rn01120	path:hpyd00230	hpyd	metabolism
R00131	C00086	3.5.1.5	Urea	rn00230	path:pdr00230	pdr	metabolism
R00131	C00086	3.5.1.5	Urea	rn00791	path:hpz00230	hpz	metabolism
R00131	C00086	3.5.1.5	Urea	rn00220	path:eclg00220	eclg	metabolism
R00131	C00086	3.5.1.5	Urea	rn00791	path:coa00220	coa	metabolism
R00131	C00086	3.5.1.5	Urea	rn01100	path:hes00230	hes	metabolism
R00131	C00086	3.5.1.5	Urea	rn00791	path:hpx00220	hpx	metabolism
R00131	C00086	3.5.1.5	Urea	rn00230	path:hep00230	hep	metabolism
R00131	C00086	3.5.1.5	Urea	rn00791	path:pset00230	pset	metabolism
R00131	C00086	3.5.1.5	Urea	rn00791	path:meti00220	meti	metabolism
R00131	C00086	3.5.1.5	Urea	rn00220	path:etw00220	etw	metabolism
R00131	C00086	3.5.1.5	Urea	rn01100	path:kpx00220	kpx	metabolism
R00131	C00086	3.5.1.5	Urea	rn00220	path:hpj00220	hpj	metabolism
R00131	C00086	3.5.1.5	Urea	rn00791	path:ecf00230	ecf	metabolism
R00131	C00086	3.5.1.5	Urea	rn00791	path:seqi00230	seqi	metabolism
R00131	C00086	3.5.1.5	Urea	rn00230	path:kph00230	kph	metabolism
R00131	C00086	3.5.1.5	Urea	rn00791	path:cls00230	cls	metabolism
R00131	C00086	3.5.1.5	Urea	rn00791	path:kpm00220	kpm	metabolism
R00131	C00086	3.5.1.5	Urea	rn00230	path:kll00791	kll	metabolism
R00131	C00086	3.5.1.5	Urea	rn00791	path:pvl00220	pvl	metabolism
R00131	C00086	3.5.1.5	Urea	rn00230	path:ppuu00791	ppuu	metabolism
R00131	C00086	3.5.1.5	Urea	rn00230	path:strd00220	strd	metabolism
R00131	C00086	3.5.1.5	Urea	rn00791	path:rhx00230	rhx	metabolism
R00131	C00086	3.5.1.5	Urea	rn00791	path:eun00230	eun	metabolism
R00131	C00086	3.5.1.5	Urea	rn01120	path:rhx00230	rhx	metabolism
R00131	C00086	3.5.1.5	Urea	rn00230	path:hhr00220	hhr	metabolism
R00131	C00086	3.5.1.5	Urea	rn00220	path:kph00220	kph	metabolism
R00131	C00086	3.5.1.5	Urea	rn00220	path:seqi00220	seqi	metabolism
R00131	C00086	3.5.1.5	Urea	rn00791	path:ecoh00220	ecoh	metabolism
R00131	C00086	3.5.1.5	Urea	rn00791	path:pmib00230	pmib	metabolism
R00131	C00086	3.5.1.5	Urea	rn00791	path:hpb05120	hpb	metabolism
R00131	C00086	3.5.1.5	Urea	rn00791	path:stre00220	stre	metabolism
R00131	C00086	3.5.1.5	Urea	rn00791	path:kpu00220	kpu	metabolism
R00131	C00086	3.5.1.5	Urea	rn00791	path:kpv00220	kpv	metabolism
R00131	C00086	3.5.1.5	Urea	rn00791	path:psv00220	psv	metabolism
R00131	C00086	3.5.1.5	Urea	rn00791	path:kpb00220	kpb	metabolism
R00131	C00086	3.5.1.5	Urea	rn00791	path:hpx00230	hpx	metabolism
R00131	C00086	3.5.1.5	Urea	rn00791	path:ece00220	ece	metabolism
R00131	C00086	3.5.1.5	Urea	rn00791	path:hen00220	hen	metabolism
R00131	C00086	3.5.1.5	Urea	rn00791	path:hez00230	hez	metabolism
R00131	C00086	3.5.1.5	Urea	rn01120	path:eun00230	eun	metabolism
R00131	C00086	3.5.1.5	Urea	rn00791	path:kpnk00230	kpnk	metabolism
R00131	C00086	3.5.1.5	Urea	rn00791	path:kpo00230	kpo	metabolism
R00131	C00086	3.5.1.5	Urea	rn01120	path:hhr00220	hhr	metabolism
R00131	C00086	3.5.1.5	Urea	rn00791	path:kph00220	kph	metabolism
R00131	C00086	3.5.1.5	Urea	rn00791	path:hpym00220	hpym	metabolism
R00131	C00086	3.5.1.5	Urea	rn00791	path:eoh00220	eoh	metabolism
R00131	C00086	3.5.1.5	Urea	rn01100	path:cyo00220	cyo	metabolism
R00131	C00086	3.5.1.5	Urea	rn01120	path:kpnk00230	kpnk	metabolism
R00131	C00086	3.5.1.5	Urea	rn00230	path:hpe00230	hpe	metabolism
R00131	C00086	3.5.1.5	Urea	rn00791	path:hpc00220	hpc	metabolism
R00131	C00086	3.5.1.5	Urea	rn00230	path:kok00230	kok	metabolism
R00131	C00086	3.5.1.5	Urea	rn00791	path:hpu00220	hpu	metabolism
R00131	C00086	3.5.1.5	Urea	rn01100	path:pvl00220	pvl	metabolism
R00131	C00086	3.5.1.5	Urea	rn01120	path:eoj00230	eoj	metabolism
R00131	C00086	3.5.1.5	Urea	rn00791	path:metd00220	metd	metabolism
R00131	C00086	3.5.1.5	Urea	rn00791	path:pvl00230	pvl	metabolism
R00131	C00086	3.5.1.5	Urea	rn00791	path:hei00230	hei	metabolism
R00131	C00086	3.5.1.5	Urea	rn00791	path:hey00220	hey	metabolism
R00131	C00086	3.5.1.5	Urea	rn00791	path:hps05120	hps	metabolism
R00131	C00086	3.5.1.5	Urea	rn00230	path:hes00220	hes	metabolism
R00131	C00086	3.5.1.5	Urea	rn01100	path:ppuu00230	ppuu	metabolism
R00131	C00086	3.5.1.5	Urea	rn00230	path:hpq00220	hpq	metabolism
R00131	C00086	3.5.1.5	Urea	rn00230	path:kpb00220	kpb	metabolism
R00131	C00086	3.5.1.5	Urea	rn01120	path:prg00230	prg	metabolism
R00131	C00086	3.5.1.5	Urea	rn01100	path:meti00791	meti	metabolism
R00131	C00086	3.5.1.5	Urea	rn00230	path:ssx00220	ssx	metabolism
R00131	C00086	3.5.1.5	Urea	rn01100	path:ecln00220	ecln	metabolism
R00131	C00086	3.5.1.5	Urea	rn01100	path:hps00220	hps	metabolism
R00131	C00086	3.5.1.5	Urea	rn01100	path:hey00230	hey	metabolism
R00131	C00086	3.5.1.5	Urea	rn01100	path:heo00230	heo	metabolism
R00131	C00086	3.5.1.5	Urea	rn01100	path:hpa05120	hpa	metabolism
R00131	C00086	3.5.1.5	Urea	rn01100	path:hps00230	hps	metabolism
R00131	C00086	3.5.1.5	Urea	rn01100	path:hpyi00220	hpyi	metabolism
R00131	C00086	3.5.1.5	Urea	rn01100	path:kpo00230	kpo	metabolism
R00131	C00086	3.5.1.5	Urea	rn01100	path:hef00230	hef	metabolism
R00131	C00086	3.5.1.5	Urea	rn00230	path:pjd00791	pjd	metabolism
R00131	C00086	3.5.1.5	Urea	rn01120	path:hps00220	hps	metabolism
R00131	C00086	3.5.1.5	Urea	rn00791	path:ror00230	ror	metabolism
R00131	C00086	3.5.1.5	Urea	rn00230	path:psos00220	psos	metabolism
R00131	C00086	3.5.1.5	Urea	rn00220	path:ecoo00220	ecoo	metabolism
R00131	C00086	3.5.1.5	Urea	rn01100	path:kpne00230	kpne	metabolism
R00131	C00086	3.5.1.5	Urea	rn00791	path:kpj00220	kpj	metabolism
R00131	C00086	3.5.1.5	Urea	rn00230	path:psv00220	psv	metabolism
R00131	C00086	3.5.1.5	Urea	rn01120	path:kpo00230	kpo	metabolism
R00131	C00086	3.5.1.5	Urea	rn00791	path:seqi00220	seqi	metabolism
R00131	C00086	3.5.1.5	Urea	rn00791	path:elx00220	elx	metabolism
R00131	C00086	3.5.1.5	Urea	rn01120	path:hpyf00230	hpyf	metabolism
R00131	C00086	3.5.1.5	Urea	rn00791	path:hpyg00230	hpyg	metabolism
R00131	C00086	3.5.1.5	Urea	rn00230	path:kpr00220	kpr	metabolism
R00131	C00086	3.5.1.5	Urea	rn00791	path:abl00220	abl	metabolism
R00131	C00086	3.5.1.5	Urea	rn00791	path:hpt00230	hpt	metabolism
R00131	C00086	3.5.1.5	Urea	rn00791	path:hez00220	hez	metabolism
R00131	C00086	3.5.1.5	Urea	rn00791	path:gym00220	gym	metabolism
R00131	C00086	3.5.1.5	Urea	rn01120	path:hex00230	hex	metabolism
R00131	C00086	3.5.1.5	Urea	rn00220	path:hpn00230	hpn	metabolism
R00131	C00086	3.5.1.5	Urea	rn00230	path:hpya00230	hpya	metabolism
R00131	C00086	3.5.1.5	Urea	rn00230	path:strt00230	strt	metabolism
R00131	C00086	3.5.1.5	Urea	rn00230	path:kpw00230	kpw	metabolism
R00131	C00086	3.5.1.5	Urea	rn01120	path:heo00220	heo	metabolism
R00131	C00086	3.5.1.5	Urea	rn00220	path:hpl00230	hpl	metabolism
R00131	C00086	3.5.1.5	Urea	rn00220	path:kpu00230	kpu	metabolism
R00131	C00086	3.5.1.5	Urea	rn00791	path:psec00220	psec	metabolism
R00131	C00086	3.5.1.5	Urea	rn00220	path:rhk00791	rhk	metabolism
R00131	C00086	3.5.1.5	Urea	rn00230	path:enl00230	enl	metabolism
R00131	C00086	3.5.1.5	Urea	rn01120	path:psos00230	psos	metabolism
R00131	C00086	3.5.1.5	Urea	rn00791	path:ecs00230	ecs	metabolism
R00131	C00086	3.5.1.5	Urea	rn00791	path:eoi00220	eoi	metabolism
R00131	C00086	3.5.1.5	Urea	rn00791	path:hef00220	hef	metabolism
R00131	C00086	3.5.1.5	Urea	rn00791	path:kps00230	kps	metabolism
R00131	C00086	3.5.1.5	Urea	rn00791	path:enl00230	enl	metabolism
R00131	C00086	3.5.1.5	Urea	rn00230	path:hef00230	hef	metabolism
R00131	C00086	3.5.1.5	Urea	rn00791	path:hpe00230	hpe	metabolism
R00131	C00086	3.5.1.5	Urea	rn00230	path:hpyo00230	hpyo	metabolism
R00131	C00086	3.5.1.5	Urea	rn00220	path:eoi00230	eoi	metabolism
[truncated: 184,188 more rows]
