# Supplementary material for: Gut Microbiota as a Source of Uremic Toxins
Source: Int J Mol Sci. 2022 Jan 1;23(1):483. doi: 10.3390/ijms23010483 (PMC8745165; doi:10.3390/ijms23010483)
Supplement: Supplementary file 1 [file ijms-23-00483-s001.zip › sup/TS2 aggregated data.xlsx]

## Sheet: bac_hsa_full_aggregate_modules.
Extended Table 1: Potential synthesis and metabolism of uremic toxins by microbiome bacteria species and human organism.
Toxin	KEGG_ID	Number of synthesizing or metabolizing bacteria species	Bacteria enzymes number	Human enzymes number	Metabolizing bacteria (KEGG) number	Unique metabolizing reactions	Metabolizing reactions list	Synthesizing bacteria (KEGG) number	Unique synthesizing reactions	Synthesizing reactions list number	Human metabolizing enzymes number	Human metabolizing reactions list	Human synthesizing reactions number	Human synthesizing reactions list
3-(3-Hydroxyphenyl) propanoic acid	C11457	103	1	0	103	1	R06786	0	0		0		0
3-hydroxyanthranilic acid	C00632	321	6	6	321	4	R02665;R02669;R02670;R02671	30	1	R02668	4	R02665;R02669;R02670;R02671	2	R02668;R07730
a-keto-d-Guanidinovaleric Acid	C03771	61	6	1	8	3	R03178;R11031;R11032	60	4	R02923;R02924;R08197;R11018	0		1	R02923
anthranilic acid	C00108	409	7	2	61	4	R00823;R00825;R00982;R12417	407	5	R00985;R00986;R00987;R00988;R01073	0		2	R00987;R00988
Arab(in)itol	C00532	0	0	1	0	0		0	0		2	R01758;R01759	0
Argininic Acid	C00062	481	11	7	480	12	R00551;R00552;R00565;R00566;R00832;R01686;R01989;R03646;R05465;R08197;R11711;R11712	368	3	R01086;R11031;R11032	9	R00551;R00557;R00558;R00565;R00566;R00912;R01686;R01989;R03646	1	R01086
Creatine	C00300	118	2	2	4	1	R01566	116	1	R01884	1	R01881	1	R01883
Creatinine	C00791	262	2	0	262	2	R01884;R02922	0	0		0		0
Cytidine	C00475	460	7	3	365	12	R00513;R00516;R00517;R00962;R01548;R01878;R02091;R02096;R02137;R02296;R02371;R02372	412	2	R00511;R02370	10	R00513;R00516;R00517;R00962;R01548;R01878;R02091;R02096;R02371;R02372	1	R00511
Dimethylamine	C00543	45	5	1	1	1	R01588	45	4	R02509;R02511;R08346;R09124	0		1	R08346
Ethylamine	C00797	3	1	1	0	0		3	1	R05559	0		1	R05573
Gentisic acid	C00628	25	2	1	22	1	R02656	18	1	R02589	1	R02657	0
Hexanal	C02373	0	0	1	0	0		0	0		0		2	R03933;R04676
Hippuric acid (total)	C01586	77	1	1	77	1	R01424	0	0		0		1	R02452
Homocysteine	C00155	479	12	6	413	6	R00650;R00946;R01283;R01290;R04405;R10305	479	5	R00192;R01286;R01287;R01288;R01291	4	R00650;R00946;R01290;R02821	2	R00192;R01286
Hypoxanthine	C00262	467	9	5	136	1	R01768	463	7	R01132;R01244;R01770;R01863;R02748;R08587;R09668	2	R01768;R01769	3	R01132;R01863;R02748
Indole-3-acetic acid (free)	C00954	412	6	4	40	1	R12501	412	4	R02678;R03093;R03096;R08609	2	R03097;R12501	2	R02678;R03096
Inosine	C00294	474	6	3	450	3	R01131;R01770;R01863	413	2	R01126;R01560	1	R01863	2	R01126;R01560
Kinurenine	C00328	55	3	4	30	2	R00987;R01960	33	1	R01959	3	R00987;R01956;R01960	1	R01959
Kynurenic Acid	C01717	0	0	1	0	0		0	0		0		1	R03445
Mannitol	C00392	227	4	0	196	2	R00868;R02704	157	1	R02167	0		0
Melatonin	C01598	5	1	3	5	1	R03629	0	0		2	R03628;R03629	1	R03130
Methylglyoxal	C00546	448	10	5	397	3	R00203;R02528;R10718	347	7	R01016;R02260;R02527;R02529;R02530;R09796;R10715	2	R02528;R10718	3	R02527;R02529;R02530
Monomethylamine	C00218	56	4	1	33	2	R00606;R01586	41	4	R01588;R02919;R04894;R08347	0		3	R02919;R04894;R08347
Myoinositol	C00137	376	5	4	118	2	R01183;R01184	375	5	R01185;R01186;R01187;R01194;R02411	2	R01184;R01802	4	R01185;R01186;R01187;R01194
N-Acetylhistamine	C05135	355	1	1	0	0		355	1	R02152	0		1	R02152
N-methyl-2-pyridone-5-carboxamide	C05842	0	0	1	0	0		0	0		0		1	R08408
N-methyl-4-pyridone-3-carboxamide	C05843	0	0	1	0	0		0	0		0		1	R04085
Nicotinamide	C00153	475	7	7	239	1	R01268	475	7	R00102;R01271;R01273;R02294;R10633;R10634;R12026	1	R01269	6	R00102;R00119;R01271;R02294;R10633;R10634
Orotic Acid	C00295	481	4	2	0	0		481	4	R01867;R01868;R01869;R01870	0		2	R01868;R01870
Orotidine	C01103	479	2	2	479	2	R00965;R01870	0	0		2	R00965;R01870	0
Oxalate	C00209	76	3	0	35	2	R00522;R01558	54	1	R11617	0		0
p-Cresylsulfate (free)	C01468	251	3	1	5	1	R02675	249	2	R07663;R10246	0		1	R07663
Phenol	C00146	192	4	0	5	1	R00815	187	3	R00728;R01238;R07697	0		0
Phenylacetic acid	C07086	377	5	2	159	1	R02539	359	4	R02536;R02540;R07855;R09840	0		3	R02536;R02537;R09840
Pseudouridine	C02067	102	1	0	102	1	R03315	0	0		0		0
Putrescine	C00134	434	11	6	407	8	R01151;R01154;R01155;R01920;R07414;R08714;R09256;R09257	361	4	R00670;R01152;R01157;R12304	5	R01151;R01154;R01920;R09256;R09257	2	R00670;R01157
Quinolinic Acid	C03722	353	2	1	342	1	R04292	352	1	R03348	0		1	R03348
S-Adenosylhomocysteine	C00021	481	35	35	478	3	R00192;R00194;R05219	445	91	R00367;R00650;R01159;R01169;R01320;R02056;R02671;R02858;R03194;R03424;R03943;R03948;R03955;R04237;R04858;R05149;R05180;R05181;R05673;R05674;R05808;R05810;R06476;R06477;R06478;R06479;R06675;R06703;R06713;R06715;R06719;R07236;R07244;R07501;R07504;R07521;R07524;R07527;R07529;R07533;R07535;R07773;R07774;R07775;R08441;R08449;R08455;R08465;R08467;R08769;R08803;R08804;R08933;R08987;R09177;R09189;R09369;…	1	R00192	80	R00367;R00650;R01159;R01269;R01320;R01883;R02056;R02144;R02155;R02174;R02533;R02534;R02671;R02910;R02920;R03130;R03304;R03424;R03875;R03943;R03955;R04301;R04496;R04762;R04764;R04858;R04866;R04867;R04881;R04887;R04905;R06476;R06477;R06478;R06479;R06675;R06703;R06713;R06715;R06719;R08236;R08239;R08246;R08441;R08449;R08455;R08465;R08467;R08771;R08803;R08804;R08933;R08987;R09177;R09189;R09369;R09370;…
Sorbitol	C00794	315	5	3	214	4	R00875;R05820;R07346;R11620	288	1	R02926	2	R00875;R01787	1	R02926
Taurocyamine	C01959	19	1	1	0	0		19	1	R01686	0		1	R01686
Trimethylamine	C00565	145	4	0	145	4	R02511;R02560;R05623;R09124	0	0		0		0
Trimethylamine-N-oxide	C01104	141	2	0	0	0		141	2	R02560;R05623	0		0
Urea	C00086	287	9	3	165	2	R00131;R00774	278	7	R00551;R00776;R01157;R01566;R01990;R02422;R05357	0		3	R00551;R01157;R02422
Uric Acid	C00366	183	3	2	68	2	R02106;R09514	136	1	R02103	0		2	R02103;R02107
Uridine	C00299	460	7	4	322	10	R00964;R00967;R00968;R00970;R01549;R01876;R01880;R02097;R02327;R02332	449	3	R00963;R01877;R01878	10	R00964;R00967;R00968;R00970;R01549;R01876;R01880;R02097;R02327;R02332	2	R00963;R01878
Xanthine	C00385	476	7	6	136	1	R02103	476	5	R01676;R01768;R02142;R02143;R02297	2	R02103;R02107	5	R01676;R01768;R01769;R02142;R02297
Xanthosine	C01762	474	4	3	450	2	R02143;R02297	377	1	R02719	1	R02297	1	R02719
y-guanidinobutyric Acid	C01035	246	4	1	37	1	R01990	226	3	R01989;R03177;R03180	0		1	R01989
