# Supplementary material for: Gut Microbiota as a Source of Uremic Toxins
Source: Int J Mol Sci. 2022 Jan 1;23(1):483. doi: 10.3390/ijms23010483 (PMC8745165; doi:10.3390/ijms23010483)
Supplement: Supplementary file 1 [file ijms-23-00483-s001.zip › sup/TS3 synt-met.xlsx]

## Sheet: bac_tox_species_12072021.tab
Bacteria ability to synthesise or metabolise toxins according to KEGG or combined data from KEGG and Metacyc
Bacteria species	Number of toxins bacteria can metabolise (KEGG)	Number of toxins bacteria can synthesise (KEGG)	Number of toxins bacteria can only methabolise (KEGG)	Number of toxins bacteria can only synthesise (KEGG)	Number of toxins bacteria can only methabolise (KEGG + Metacyc)	Number of toxins bacteria can only synthesise (KEGG+Metacyc)
Oxalobacter formigenes	8	20	3	15	2	9
Stenotrophomonas sp.	19	27	5	13	5	8
Campylobacter coli	8	20	4	16	2	8
Brevundimonas sp.	17	29	4	16	1	8
Campylobacter upsaliensis	5	19	1	15	2	7
Escherichia sp.	22	26	7	11	6	6
Rhizobium sp.	29	34	6	11	6	6
Desulfovibrio sp.	10	21	4	15	3	6
Methylobacterium sp.	23	31	5	13	3	6
Dialister pneumosintes	5	13	2	10	3	6
Helicobacter pylori	11	20	5	14	2	6
Desulfovibrio piger	11	22	3	14	2	6
Edwardsiella tarda	16	25	4	13	2	6
Morganella morganii	17	24	4	11	1	6
Gordonibacter pamelaeae	8	15	3	10	1	6
Geobacter sp.	16	24	3	11		6
Pediococcus acidilactici	11	9	11	9	6	5
Lactobacillus fermentum	10	14	6	10	5	5
Corynebacterium ammoniagenes	17	20	6	9	4	5
Desulfitobacterium hafniense	18	25	5	12	2	5
Paenisporosarcina sp.	13	22	3	12	2	5
Paenibacillus sp.	25	30	6	11	2	5
Christensenella minuta	12	20	3	11	2	5
Aeromonas veronii	20	25	5	10	2	5
Propionibacterium sp.	14	20	4	10	2	5
Helicobacter bilis	8	14	3	9	2	5
Phascolarctobacterium faecium	12	22	4	14	1	5
Lachnospiraceae bacterium	9	17	3	11	1	5
Helicobacter cinaedi	9	15	4	10	1	5
Clostridium sp.	14	25	1	12		5
Eggerthella lenta	10	18	3	11		5
Coprococcus catus	15	21	2	8		5
Lactobacillus ruminis	11	14	7	10	6	4
Lactobacillus paracasei	13	17	6	10	5	4
Lactobacillus casei	13	16	6	9	5	4
Lactobacillus rhamnosus	13	17	5	9	5	4
Clostridium sporogenes	18	20	7	9	4	4
Sphingomonas sp.	26	29	6	9	4	4
Hafnia alvei	21	24	6	9	4	4
Escherichia coli	27	28	7	8	4	4
Bacteroidales bacterium	14	20	5	11	3	4
Enterococcus durans	10	17	4	11	3	4
Corynebacterium sp.	12	16	6	10	3	4
Blautia sp.	20	26	4	10	3	4
Megamonas hypermegale	15	22	3	10	3	4
Weissella paramesenteroides	11	16	4	9	3	4
Blautia hansenii	12	18	3	9	3	4
Alistipes indistinctus	14	23	3	12	2	4
Bifidobacterium pseudocatenulatum	11	17	5	11	2	4
Leuconostoc mesenteroides	10	18	3	11	2	4
Lactobacillus buchneri	10	16	4	10	2	4
Enterobacter cancerogenus	16	23	3	10	2	4
Streptomyces sp.	29	32	6	9	2	4
Aeromonas hydrophila	21	25	5	9	2	4
Lactobacillus brevis	11	16	4	9	2	4
Weissella cibaria	11	17	3	9	2	4
Helicobacter winghamensis	7	15	1	9	2	4
Bifidobacterium longum	12	21	4	13	1	4
Proteus mirabilis	14	22	3	11	1	4
Clostridium innocuum	15	20	5	10	1	4
Erysipelotrichaceae bacterium	15	20	5	10	1	4
Lactobacillus reuteri	11	17	3	9	1	4
Collinsella aerofaciens	8	14	1	7	1	4
Bifidobacterium dentium	9	19	2	12		4
Bifidobacterium bifidum	10	18	2	10		4
Bifidobacterium catenulatum	10	18	2	10		4
Streptococcus equinus	10	17	2	9		4
Providencia alcalifaciens	17	22	5	10	4	3
Providencia rustigianii	17	22	5	10	4	3
Enterobacter cloacae	22	26	5	9	4	3
Listeria grayi	16	16	8	8	4	3
Kocuria sp.	19	21	6	8	4	3
Lactobacillus acidophilus	10	13	4	7	4	3
Pseudomonas sp.	35	34	6	5	4	3
Listeria innocua	16	18	9	11	3	3
Bifidobacterium breve	11	16	6	11	3	3
Ruminococcus gnavus	16	21	4	9	3	3
Fusobacterium nucleatum	9	12	5	8	3	3
Enterococcus faecalis	15	15	7	7	3	3
Enterococcus faecium	12	13	6	7	3	3
Leifsonia sp.	21	22	5	6	3	3
Fusobacterium mortiferum	12	18	6	12	2	3
Alistipes sp.	15	23	4	12	2	3
Arcobacter butzleri	15	20	5	10	2	3
Veillonella atypica	8	17	1	10	2	3
Citrobacter youngae	22	26	5	9	2	3
Adlercreutzia equolifaciens	9	13	5	9	2	3
Flavonifractor plautii	16	22	3	9	2	3
Fusobacterium ulcerans	13	19	3	9	2	3
Fusobacterium varium	12	18	3	9	2	3
Roseburia intestinalis	15	19	4	8	2	3
Micrococcus luteus	16	19	4	7	2	3
Yokenella regensburgei	20	24	3	7	2	3
Bacteroides ovatus	15	22	4	11	1	3
Veillonella parvula	9	17	3	11	1	3
Veillonella dispar	9	17	2	10	1	3
Haemophilus sp.	14	17	6	9	1	3
Alistipes shahii	12	19	2	9	1	3
Ruminococcus torques	16	21	2	7	1	3
Clostridium scindens	16	18	4	6	1	3
Bacteroides cellulosilyticus	14	22	3	11		3
Anaerostipes caccae	18	20	3	5		3
Flavobacteriaceae bacterium	21	28	6	13	5	2
Klebsiella sp.	27	28	7	8	5	2
Lactobacillus amylolyticus	10	10	6	6	5	2
Klebsiella oxytoca	26	28	7	9	4	2
Lactobacillus helveticus	10	13	4	7	4	2
Clostridium perfringens	15	21	4	10	3	2
Raoultella ornithinolytica	25	28	6	9	3	2
Klebsiella pneumoniae	25	27	6	8	3	2
Capnocytophaga sp.	14	17	5	8	3	2
Turicibacter sp.	11	14	4	7	3	2
Megamonas funiformis	16	23	4	11	2	2
Selenomonas sp.	15	21	4	10	2	2
Bifidobacterium angulatum	9	14	4	9	2	2
Eubacterium siraeum	11	14	5	8	2	2
Bifidobacterium adolescentis	9	13	4	8	2	2
Ruminococcus sp.	14	20	2	8	2	2
Fusobacterium necrophorum	11	13	5	7	2	2
Faecalibacterium prausnitzii	13	17	3	7	2	2
Coprococcus sp.	9	14	2	7	2	2
Actinomyces sp.	13	21	2	10	1	2
Clostridium cf.	11	20	1	10	1	2
Providencia stuartii	18	24	3	9	1	2
Bacteroides xylanisolvens	15	21	3	9	1	2
Butyrivibrio fibrisolvens	13	19	2	8	1	2
Streptococcus infantarius	10	15	2	7	1	2
Streptococcus sp.	12	16	2	6	1	2
Streptococcus anginosus	10	12	3	5	1	2
Bacteroides fragilis	14	21	3	10		2
Bacteroides intestinalis	14	21	3	10		2
Bacteroides caccae	13	21	2	10		2
Bacteroides uniformis	13	21	2	10		2
Parabacteroides sp.	14	20	2	8		2
Providencia rettgeri	20	23	5	8	3	1
Finegoldia magna	10	10	6	6	3	1
Fusobacterium gonidiaformans	10	10	6	6	3	1
Lactobacillus plantarum	13	12	6	5	3	1
Parvimonas micra	11	8	7	4	3	1
Eubacterium rectale	12	17	3	8	2	1
Ruminococcaceae bacterium	13	12	7	6	2	1
Tannerella sp.	12	15	3	6	2	1
Eggerthella sp.	10	13	5	8	1	1
