# Supplementary material for: Gut Microbiota as a Source of Uremic Toxins
Source: Int J Mol Sci. 2022 Jan 1;23(1):483. doi: 10.3390/ijms23010483 (PMC8745165; doi:10.3390/ijms23010483)
Supplement: Supplementary file 1 [file ijms-23-00483-s001.zip › sup/TS_5.xlsx]

## Sheet: toxins
Uremic toxin	Number of different enzymes mRNA detected	Percent of patients which have at least 1 enzyme mRNA for this u.t.	Enzymes (mRNA: percent of patients which have mRNA for this enzyme, Q: quartile for this mRNA abundance, prot: percent of patients which have protein for this enzyme detected in proteome)
Argininic Acid	11	99.73 %	Nitric-oxide synthase (NADPH) (mRNA: 2.59%, Q1, prot: NA); Glycine amidinotransferase (mRNA: 0.68%, Q1, prot: NA); Arginine N-succinyltransferase (mRNA: 5.17%, Q1, prot: NA); Arginine--pyruvate transaminase (mRNA: 0.14%, Q1, prot: NA); Arginine kinase (mRNA: 9.12%, Q2, prot: NA); [Protein ADP-ribosylarginine] hydrolase (mRNA: 2.86%, Q2, prot: NA); Arginase (mRNA: 82.31%, Q2, prot: 0.22 %); Argini…
S-Adenosylhomocysteine	64	99.59 %	Homocysteine S-methyltransferase (mRNA: 4.49%, Q1, prot: NA); Protein-S-isoprenylcysteine O-methyltransferase (mRNA: 0%, QNA, prot: NA); Caffeoyl-CoA O-methyltransferase (mRNA: 8.98%, Q1, prot: NA); Uroporphyrinogen-III C-methyltransferase (mRNA: 52.65%, Q1, prot: 1.33 %); Site-specific DNA-methyltransferase (cytosine-N(4)-specific) (mRNA: 2.45%, Q1, prot: NA); Precorrin-2 C(20)-methyltransferase…
Orotidine	2	99.59 %	Orotate phosphoribosyltransferase (mRNA: 99.05%, Q4, prot: 35.78 %); Orotidine-5'-phosphate decarboxylase (mRNA: 99.32%, Q4, prot: 63.78 %)
Uridine	7	99.46 %	Pyrimidine-nucleoside phosphorylase (mRNA: 50.88%, Q1, prot: 0.22 %); Uridine phosphorylase (mRNA: 91.84%, Q2, prot: 4.67 %); Uridine kinase (mRNA: 99.05%, Q4, prot: 2.89 %); 5'-nucleotidase (mRNA: 98.64%, Q4, prot: 1.56 %); 3'-nucleotidase (mRNA: 19.46%, Q1, prot: 0.89 %); Uridine nucleosidase (mRNA: 0.54%, Q1, prot: NA); Cytidine deaminase (mRNA: 87.62%, Q2, prot: 11.56 %)
Hypoxanthine	8	99.32 %	Xanthine dehydrogenase (mRNA: 80%, Q2, prot: 0.89 %); Purine-nucleoside phosphorylase (mRNA: 99.18%, Q4, prot: 62.67 %); Thymidine phosphorylase (mRNA: 58.5%, Q1, prot: 0.89 %); S-methyl-5'-thioinosine phosphorylase (mRNA: 0.41%, Q1, prot: NA); Hypoxanthine phosphoribosyltransferase (mRNA: 97.69%, Q3, prot: 6.89 %); Purine nucleosidase (mRNA: 28.44%, Q1, prot: NA); Ribosylpyrimidine nucleosidase …
Cytidine	6	99.32 %	Pyrimidine-nucleoside phosphorylase (mRNA: 50.88%, Q1, prot: 0.22 %); Uridine kinase (mRNA: 99.05%, Q4, prot: 2.89 %); 5'-nucleotidase (mRNA: 98.64%, Q4, prot: 1.56 %); 3'-nucleotidase (mRNA: 19.46%, Q1, prot: 0.89 %); Ribosylpyrimidine nucleosidase (mRNA: 3.67%, Q1, prot: NA); Cytidine deaminase (mRNA: 87.62%, Q2, prot: 11.56 %)
Orotic Acid	4	99.32 %	Dihydroorotate dehydrogenase (NAD(+)) (mRNA: 91.43%, Q3, prot: 14.44 %); Dihydroorotate dehydrogenase (quinone) (mRNA: 93.47%, Q3, prot: 0.44 %); Dihydroorotate oxidase (fumarate) (mRNA: 2.86%, Q1, prot: NA); Orotate phosphoribosyltransferase (mRNA: 99.05%, Q4, prot: 35.78 %)
Nicotinamide	7	99.18 %	Purine-nucleoside phosphorylase (mRNA: 99.18%, Q4, prot: 62.67 %); Nicotinamide phosphoribosyltransferase (mRNA: 0.41%, Q1, prot: NA); NAD(+) ADP-ribosyltransferase (mRNA: 0.41%, Q2, prot: 0 %); Purine nucleosidase (mRNA: 28.44%, Q1, prot: NA); Uridine nucleosidase (mRNA: 0.54%, Q1, prot: NA); ADP-ribosyl cyclase/cyclic ADP-ribose hydrolase (mRNA: 0%, QNA, prot: NA); Nicotinamidase (mRNA: 19.32%,…
Xanthine	6	99.18 %	Xanthine dehydrogenase (mRNA: 80%, Q2, prot: 0.89 %); Purine-nucleoside phosphorylase (mRNA: 99.18%, Q4, prot: 62.67 %); Xanthine phosphoribosyltransferase (mRNA: 98.37%, Q4, prot: 16.22 %); Hypoxanthine phosphoribosyltransferase (mRNA: 97.69%, Q3, prot: 6.89 %); Purine nucleosidase (mRNA: 28.44%, Q1, prot: NA); Guanine deaminase (mRNA: 42.04%, Q1, prot: 0 %)
Inosine	6	99.18 %	Purine-nucleoside phosphorylase (mRNA: 99.18%, Q4, prot: 62.67 %); Inosine kinase (mRNA: 17.69%, Q1, prot: NA); 5'-nucleotidase (mRNA: 98.64%, Q4, prot: 1.56 %); Purine nucleosidase (mRNA: 28.44%, Q1, prot: NA); Ribosylpyrimidine nucleosidase (mRNA: 3.67%, Q1, prot: NA); Adenosine deaminase (mRNA: 36.46%, Q1, prot: 0.22 %)
Myoinositol	5	99.18 %	Inositol 2-dehydrogenase (mRNA: 16.33%, Q1, prot: 0.89 %); Galactinol--raffinose galactosyltransferase (mRNA: 0.27%, Q2, prot: NA); CDP-diacylglycerol--inositol 3-phosphatidyltransferase (mRNA: 3.54%, Q2, prot: NA); Inositol-phosphate phosphatase (mRNA: 87.48%, Q2, prot: 0.22 %); Alpha-galactosidase (mRNA: 99.05%, Q3, prot: 11.56 %)
Xanthosine	3	99.18 %	Purine-nucleoside phosphorylase (mRNA: 99.18%, Q4, prot: 62.67 %); 5'-nucleotidase (mRNA: 98.64%, Q4, prot: 1.56 %); Purine nucleosidase (mRNA: 28.44%, Q1, prot: NA)
Methylglyoxal	8	99.05 %	Aldehyde reductase (mRNA: 11.43%, Q1, prot: NA); Methylglyoxal reductase (NADPH) (mRNA: 5.71%, Q2, prot: NA); Glycerol dehydrogenase (mRNA: 54.01%, Q1, prot: 7.11 %); Glyoxylate reductase (NADP(+)) (mRNA: 17.28%, Q1, prot: NA); Lactaldehyde dehydrogenase (mRNA: 24.76%, Q1, prot: 0.89 %); D-lactate dehydratase (mRNA: 15.78%, Q1, prot: 0.22 %); Methylglyoxal synthase (mRNA: 98.91%, Q4, prot: 58.22 …
Homocysteine	8	99.05 %	Homocysteine S-methyltransferase (mRNA: 4.49%, Q1, prot: NA); Methionine synthase (mRNA: 82.45%, Q2, prot: 0.44 %); 5-methyltetrahydropteroyltriglutamate--homocysteine S-methyltransferase (mRNA: 38.23%, Q1, prot: 18.67 %); Cystathionine gamma-synthase (mRNA: 29.52%, Q1, prot: 0.67 %); O-acetylhomoserine aminocarboxypropyltransferase (mRNA: 94.01%, Q2, prot: 21.56 %); Adenosylhomocysteinase (mRNA:…
Sorbitol	4	99.05 %	L-iditol 2-dehydrogenase (mRNA: 63.27%, Q1, prot: 4.89 %); Aldehyde reductase (mRNA: 11.43%, Q1, prot: NA); Hexokinase (mRNA: 33.88%, Q1, prot: NA); Alpha-galactosidase (mRNA: 99.05%, Q3, prot: 11.56 %)
Phenylacetic acid	6	98.37 %	Phenylacetaldehyde dehydrogenase (mRNA: 4.08%, Q1, prot: NA); Aldehyde dehydrogenase (NAD(P)(+)) (mRNA: 5.85%, Q1, prot: NA); Penicillin amidase (mRNA: 62.99%, Q1, prot: 0.44 %); Amidase (mRNA: 1.09%, Q1, prot: NA); Nitrilase (mRNA: 0.27%, Q1, prot: NA); Phenylacetate--CoA ligase (mRNA: 98.23%, Q4, prot: 12.44 %)
Putrescine	11	98.1 %	Non-specific polyamine oxidase (mRNA: 0.41%, Q2, prot: NA); Putrescine carbamoyltransferase (mRNA: 1.5%, Q1, prot: NA); Diamine N-acetyltransferase (mRNA: 83.4%, Q2, prot: NA); Spermidine synthase (mRNA: 76.87%, Q2, prot: 0.44 %); Homospermidine synthase (mRNA: 0.54%, Q1, prot: NA); Diamine transaminase (mRNA: 0.14%, Q1, prot: NA); Putrescine aminotransferase (mRNA: 16.19%, Q1, prot: NA); N-carba…
Quinolinic Acid	2	98.1 %	Nicotinate-nucleotide diphosphorylase (carboxylating) (mRNA: 77.55%, Q2, prot: 8.89 %); Quinolinate synthase (mRNA: 97.82%, Q3, prot: 4.67 %)
3-hydroxyanthranilic acid	4	97.82 %	Catalase peroxidase (mRNA: 4.9%, Q2, prot: 5.11 %); Catalase (mRNA: 97.69%, Q3, prot: 22.22 %); 3-hydroxyanthranilate 3,4-dioxygenase (mRNA: 0.27%, Q2, prot: NA); Kynureninase (mRNA: 0.27%, Q2, prot: NA)
Urea	8	96.87 %	Urease (mRNA: 58.78%, Q2, prot: 0.67 %); Arginase (mRNA: 82.31%, Q2, prot: 0.22 %); Agmatinase (mRNA: 74.29%, Q2, prot: 1.33 %); Creatinase (mRNA: 0.95%, Q2, prot: NA); Allantoicase (mRNA: 0.68%, Q2, prot: NA); Guanidinobutyrase (mRNA: 0.27%, Q1, prot: NA); Ureidoglycolate lyase (mRNA: 5.44%, Q1, prot: 0.22 %); Urea carboxylase (mRNA: 27.76%, Q1, prot: NA)
anthranilic acid	5	96.33 %	Anthranilate phosphoribosyltransferase (mRNA: 94.29%, Q2, prot: 2 %); Arylformamidase (mRNA: 0.41%, Q1, prot: NA); Kynureninase (mRNA: 0.27%, Q2, prot: NA); Anthranilate synthase (mRNA: 55.1%, Q1, prot: 0.89 %); Anthranilate--CoA ligase (mRNA: 0.27%, Q1, prot: NA)
Phenol	3	89.66 %	Arylesterase (mRNA: 16.73%, Q1, prot: NA); 4-hydroxybenzoate decarboxylase (mRNA: 3.95%, Q2, prot: NA); Tyrosine phenol-lyase (mRNA: 86.67%, Q3, prot: NA)
Uric Acid	3	80.00 %	FAD-dependent urate hydroxylase (mRNA: 0.68%, Q1, prot: NA); Xanthine dehydrogenase (mRNA: 80%, Q2, prot: 0.89 %); 8-oxoguanine deaminase (mRNA: 0%, QNA, prot: NA)
Trimethylamine	3	78.23 %	Betaine reductase (mRNA: 75.65%, Q3, prot: 0.44 %); Trimethylamine dehydrogenase (mRNA: 0.27%, Q1, prot: NA); Trimethylamine-N-oxide reductase (cytochrome c) (mRNA: 10.2%, Q1, prot: 0.44 %)
Hippuric acid (total)	1	44.63 %	Hippurate hydrolase (mRNA: 44.63%, Q1, prot: NA)
Monomethylamine	1	42.99 %	Sarcosine reductase (mRNA: 42.99%, Q1, prot: 0.44 %)
Creatine	3	28.44 %	Creatine kinase (mRNA: 1.5%, Q1, prot: 0 %); Creatininase (mRNA: 26.39%, Q1, prot: 0.67 %); Creatinase (mRNA: 0.95%, Q2, prot: NA)
Creatinine	1	26.39 %	Creatininase (mRNA: 26.39%, Q1, prot: 0.67 %)
Oxalate	3	22.72 %	Formyl-CoA transferase (mRNA: 20.54%, Q1, prot: 1.33 %); CoA:oxalate CoA-transferase (mRNA: 3.27%, Q1, prot: 0.22 %); Oxalate--CoA ligase (mRNA: 0.14%, Q1, prot: NA)
Mannitol	3	21.9 %	D-arabinitol 4-dehydrogenase (mRNA: 0.68%, Q1, prot: NA); Mannitol dehydrogenase (mRNA: 0.41%, Q1, prot: NA); Mannitol 2-dehydrogenase (mRNA: 21.22%, Q1, prot: NA)
Phenol sulfate	2	20.27 %	Aryl-sulfate sulfotransferase (mRNA: 5.99%, Q1, prot: NA); Arylsulfatase (mRNA: 15.37%, Q1, prot: NA)
Arab(in)itol	1	11.43 %	Aldehyde reductase (mRNA: 11.43%, Q1, prot: NA)
Trimethylamine-N-oxide	1	10.2 %	Trimethylamine-N-oxide reductase (cytochrome c) (mRNA: 10.2%, Q1, prot: 0.44 %)
Pseudouridine	1	9.66 %	Pseudouridine kinase (mRNA: 9.66%, Q1, prot: NA)
p-Cresylsulfate (free)	2	9.12 %	4-hydroxyphenylacetate decarboxylase (mRNA: 0.95%, Q2, prot: NA); 2-iminoacetate synthase (mRNA: 8.71%, Q1, prot: NA)
3-(3-Hydroxyphenyl) propanoic acid	1	9.12 %	3-(3-hydroxy-phenyl)propanoic acid hydroxylase (mRNA: 9.12%, Q1, prot: NA)
a-keto-d-Guanidinovaleric Acid	2	5.85 %	D-amino-acid transaminase (mRNA: 5.71%, Q1, prot: NA); Arginine--pyruvate transaminase (mRNA: 0.14%, Q1, prot: NA)
Indole-3-acetic acid (free)	3	3.95 %	Aldehyde dehydrogenase (NAD(+)) (mRNA: 2.72%, Q1, prot: NA); Amidase (mRNA: 1.09%, Q1, prot: NA); Nitrilase (mRNA: 0.27%, Q1, prot: NA)
y-guanidinobutyric Acid	3	1.9 %	Glycine amidinotransferase (mRNA: 0.68%, Q1, prot: NA); Amidase (mRNA: 1.09%, Q1, prot: NA); Guanidinobutyrase (mRNA: 0.27%, Q1, prot: NA)
Hyaluronic acid (Hyaluronan)	1	1.9 %	Hyaluronan synthase (mRNA: 1.9%, Q1, prot: 0.22 %)
Gentisic acid	1	1.22 %	3-hydroxybenzoate 6-monooxygenase (mRNA: 1.22%, Q1, prot: 0.22 %)
Kinurenine	4	0.95 %	Kynurenine 3-monooxygenase (mRNA: 0%, QNA, prot: NA); Kynurenine--oxoglutarate transaminase (mRNA: 0.82%, Q2, prot: 0 %); Arylformamidase (mRNA: 0.41%, Q1, prot: NA); Kynureninase (mRNA: 0.27%, Q2, prot: NA)
Dimethylamine	2	0.95 %	Trimethylamine dehydrogenase (mRNA: 0.27%, Q1, prot: NA); Dimethylargininase (mRNA: 0.68%, Q2, prot: NA)
Kynurenic Acid	1	0.82 %	Kynurenine--oxoglutarate transaminase (mRNA: 0.82%, Q2, prot: 0 %)
Taurocyamine	1	0.68 %	Glycine amidinotransferase (mRNA: 0.68%, Q1, prot: NA)
Asymetric Dimethylarginine (ADMA)	1	0.68 %	Dimethylargininase (mRNA: 0.68%, Q2, prot: NA)
Melatonin	1	0.00 %	Indoleamine 2,3-dioxygenase (mRNA: 0%, QNA, prot: NA)

## Sheet: bacteria
Bacteria	Percent of patients which gave mRNA for this bacteria detected	Number of u.t. for which enzymes this bacteria has at least 1 mRNA detected	Number for different "uremic enzymes" detected for this bacteria	Uremic toxins, this bacteria can potentially synthesise
Escherichia coli	0.5361	31	92	Mannitol; Sorbitol; Methylglyoxal; 3-hydroxyanthranilic acid; 3-(3-Hydroxyphenyl) propanoic acid; Hypoxanthine; Uric Acid; Xanthine; Phenylacetic acid; Orotic Acid; Trimethylamine; Trimethylamine-N-oxide; Homocysteine; S-Adenosylhomocysteine; Argininic Acid; Putrescine; Inosine; Nicotinamide; Xanthosine; Orotidine; Quinolinic Acid; Uridine; Cytidine; Pseudouridine; Phenol sulfate; Oxalate; Myoino…
Klebsiella pneumoniae	0.1061	30	72	Mannitol; Myoinositol; Methylglyoxal; 3-hydroxyanthranilic acid; Uric Acid; 3-(3-Hydroxyphenyl) propanoic acid; Orotic Acid; Homocysteine; S-Adenosylhomocysteine; Argininic Acid; Putrescine; Hyaluronic acid (Hyaluronan); Hypoxanthine; Inosine; Nicotinamide; Xanthine; Xanthosine; Orotidine; Uridine; Quinolinic Acid; Cytidine; Phenol sulfate; Indole-3-acetic acid (free); Phenylacetic acid; y-guanid…
Citrobacter freundii	0.0544	23	63	Methylglyoxal; 3-(3-Hydroxyphenyl) propanoic acid; Gentisic acid; Orotic Acid; Homocysteine; S-Adenosylhomocysteine; Hypoxanthine; Inosine; Nicotinamide; Xanthine; Xanthosine; Orotidine; Quinolinic Acid; Uridine; Putrescine; Cytidine; Myoinositol; Sorbitol; Urea; Argininic Acid; anthranilic acid; Phenol; Phenylacetic acid
Saccharomyces cerevisiae	0.0054	25	61	Arab(in)itol; Methylglyoxal; Sorbitol; 3-hydroxyanthranilic acid; Kinurenine; Indole-3-acetic acid (free); Phenylacetic acid; Orotic Acid; Putrescine; Homocysteine; S-Adenosylhomocysteine; Hypoxanthine; Inosine; Nicotinamide; Xanthine; Xanthosine; Orotidine; Kynurenic Acid; Cytidine; Uridine; Myoinositol; y-guanidinobutyric Acid; anthranilic acid; Argininic Acid; Urea
Klebsiella oxytoca	0.0381	23	55	Mannitol; Myoinositol; Methylglyoxal; Uric Acid; Gentisic acid; Orotic Acid; Homocysteine; S-Adenosylhomocysteine; Hypoxanthine; Inosine; Nicotinamide; Xanthine; Xanthosine; Orotidine; Uridine; Putrescine; Cytidine; Sorbitol; Indole-3-acetic acid (free); Phenylacetic acid; y-guanidinobutyric Acid; Urea; Argininic Acid
Pseudomonas aeruginosa	0.0136	25	53	3-hydroxyanthranilic acid; Orotic Acid; S-Adenosylhomocysteine; Argininic Acid; Orotidine; anthranilic acid; Quinolinic Acid; Xanthine; Hypoxanthine; Putrescine; a-keto-d-Guanidinovaleric Acid; Myoinositol; Cytidine; Inosine; Uridine; Xanthosine; Phenol sulfate; Homocysteine; Indole-3-acetic acid (free); Phenylacetic acid; y-guanidinobutyric Acid; Urea; Kinurenine; Uric Acid; Methylglyoxal
Shigella sonnei	0.0041	24	53	Sorbitol; Methylglyoxal; 3-(3-Hydroxyphenyl) propanoic acid; Hypoxanthine; Uric Acid; Xanthine; Phenylacetic acid; Orotic Acid; Trimethylamine; Trimethylamine-N-oxide; S-Adenosylhomocysteine; Inosine; Nicotinamide; Xanthosine; Quinolinic Acid; Uridine; Putrescine; Homocysteine; Cytidine; Pseudouridine; Myoinositol; Urea; Orotidine; Argininic Acid
Proteus mirabilis	0.0694	16	50	Methylglyoxal; 3-hydroxyanthranilic acid; Orotic Acid; S-Adenosylhomocysteine; Putrescine; Hypoxanthine; Inosine; Nicotinamide; Xanthine; Xanthosine; Orotidine; Uridine; Homocysteine; Cytidine; Urea; Argininic Acid
Enterobacter cloacae	0.0544	18	47	Methylglyoxal; 3-hydroxyanthranilic acid; Orotic Acid; Homocysteine; S-Adenosylhomocysteine; Argininic Acid; Hypoxanthine; Inosine; Nicotinamide; Xanthine; Xanthosine; Orotidine; Uridine; Putrescine; Quinolinic Acid; Cytidine; Urea; Phenylacetic acid
Ruminococcus torques	0.9361	22	45	Sorbitol; Arab(in)itol; Methylglyoxal; Hypoxanthine; Uric Acid; Xanthine; S-Adenosylhomocysteine; Homocysteine; Inosine; Nicotinamide; Xanthosine; Orotic Acid; Orotidine; anthranilic acid; Uridine; Putrescine; Quinolinic Acid; Cytidine; Myoinositol; Urea; Argininic Acid; Phenylacetic acid
Roseburia intestinalis	0.5714	20	42	Sorbitol; Hypoxanthine; Uric Acid; Xanthine; S-Adenosylhomocysteine; Inosine; Nicotinamide; Xanthosine; Orotic Acid; Orotidine; anthranilic acid; Quinolinic Acid; Cytidine; Uridine; Putrescine; Homocysteine; Phenol; Myoinositol; Argininic Acid; Methylglyoxal
Ruminococcus obeum	0.7578	23	41	Sorbitol; Arab(in)itol; Methylglyoxal; Hypoxanthine; Uric Acid; Xanthine; S-Adenosylhomocysteine; Inosine; Nicotinamide; Xanthosine; Orotic Acid; Orotidine; anthranilic acid; Quinolinic Acid; Uridine; Putrescine; Homocysteine; Cytidine; Phenol sulfate; Phenol; Urea; Argininic Acid; Phenylacetic acid
Morganella morganii	0.0204	17	41	3-hydroxyanthranilic acid; Orotic Acid; S-Adenosylhomocysteine; Hypoxanthine; Inosine; Nicotinamide; Xanthine; Xanthosine; Orotidine; anthranilic acid; Uridine; Cytidine; Homocysteine; Urea; Putrescine; Methylglyoxal; Argininic Acid
Clostridiales bacterium 1 7 47FAA	0.3007	23	39	Methylglyoxal; S-Adenosylhomocysteine; Putrescine; Hypoxanthine; Inosine; Nicotinamide; Xanthine; Xanthosine; Orotic Acid; Orotidine; anthranilic acid; Cytidine; Uridine; Homocysteine; Myoinositol; Sorbitol; Indole-3-acetic acid (free); Phenylacetic acid; y-guanidinobutyric Acid; Creatine; Creatinine; Argininic Acid; Phenol
Odoribacter splanchnicus	0.415	19	38	S-Adenosylhomocysteine; Homocysteine; Hypoxanthine; Inosine; Nicotinamide; Xanthine; Xanthosine; Orotic Acid; Orotidine; anthranilic acid; Quinolinic Acid; Cytidine; Uridine; Myoinositol; Sorbitol; Urea; Putrescine; Argininic Acid; Methylglyoxal
Coprococcus catus	0.2476	20	38	Hypoxanthine; Uric Acid; Xanthine; Homocysteine; S-Adenosylhomocysteine; Inosine; Nicotinamide; Xanthosine; Orotic Acid; Orotidine; Quinolinic Acid; Uridine; Putrescine; Cytidine; Phenol; Myoinositol; Hippuric acid (total); Argininic Acid; Urea; Methylglyoxal
Bacteroides xylanisolvens	0.6014	21	37	Sorbitol; Mannitol; Orotic Acid; S-Adenosylhomocysteine; Putrescine; Hypoxanthine; Inosine; Nicotinamide; Xanthine; Xanthosine; Orotidine; anthranilic acid; Homocysteine; Quinolinic Acid; Cytidine; Uridine; Myoinositol; Phenol sulfate; Phenylacetic acid; Methylglyoxal; Argininic Acid
Shigella flexneri	0.0041	17	37	Methylglyoxal; 3-hydroxyanthranilic acid; Homocysteine; S-Adenosylhomocysteine; Hypoxanthine; Inosine; Nicotinamide; Xanthine; Xanthosine; Orotic Acid; Orotidine; Quinolinic Acid; Cytidine; Uridine; Myoinositol; Sorbitol; Argininic Acid
Faecalibacterium prausnitzii	0.9333	17	34	Sorbitol; Homocysteine; S-Adenosylhomocysteine; Hypoxanthine; Inosine; Nicotinamide; Xanthine; Xanthosine; Orotic Acid; Orotidine; Putrescine; Cytidine; Uridine; Myoinositol; Urea; Argininic Acid; Methylglyoxal
Bacteroides ovatus	0.7837	21	34	Sorbitol; Mannitol; 3-hydroxyanthranilic acid; Orotic Acid; S-Adenosylhomocysteine; Putrescine; Hypoxanthine; Inosine; Nicotinamide; Xanthine; Xanthosine; Orotidine; anthranilic acid; Homocysteine; Quinolinic Acid; Cytidine; Uridine; Myoinositol; Phenylacetic acid; Methylglyoxal; Argininic Acid
Clostridium asparagiforme	0.302	21	34	Sorbitol; S-Adenosylhomocysteine; Putrescine; Hypoxanthine; Inosine; Nicotinamide; Xanthine; Xanthosine; Orotic Acid; Orotidine; anthranilic acid; Uridine; a-keto-d-Guanidinovaleric Acid; Cytidine; Creatine; Creatinine; Urea; Argininic Acid; Methylglyoxal; Homocysteine; Phenylacetic acid
Bacteroides sp 1 1 30	0.0109	21	34	Mannitol; 3-hydroxyanthranilic acid; Orotic Acid; S-Adenosylhomocysteine; Putrescine; Hypoxanthine; Inosine; Nicotinamide; Xanthine; Xanthosine; Orotidine; anthranilic acid; Homocysteine; Quinolinic Acid; Sorbitol; Cytidine; Uridine; Myoinositol; Phenylacetic acid; Methylglyoxal; Argininic Acid
Enterobacter sp MGH 8	0.0014	14	33	Methylglyoxal; S-Adenosylhomocysteine; Hypoxanthine; Inosine; Nicotinamide; Xanthine; Xanthosine; Uridine; Putrescine; Homocysteine; Cytidine; Urea; Argininic Acid; anthranilic acid
Haemophilus parainfluenzae	0.5048	20	32	3-hydroxyanthranilic acid; Orotic Acid; Trimethylamine; Trimethylamine-N-oxide; Homocysteine; S-Adenosylhomocysteine; Hypoxanthine; Inosine; Nicotinamide; Xanthine; Xanthosine; Orotidine; anthranilic acid; Cytidine; Uridine; Urea; Putrescine; Phenol; Methylglyoxal; Argininic Acid
Lachnospiraceae bacterium 5 1 63FAA	0.4612	19	32	Myoinositol; Methylglyoxal; Homocysteine; S-Adenosylhomocysteine; Hypoxanthine; Inosine; Nicotinamide; Xanthine; Xanthosine; Orotic Acid; Orotidine; anthranilic acid; Quinolinic Acid; Cytidine; Uridine; Oxalate; Phenol; Hippuric acid (total); Argininic Acid
Anaerostipes hadrus	0.3782	16	32	Sorbitol; Methylglyoxal; Homocysteine; S-Adenosylhomocysteine; Orotic Acid; Orotidine; anthranilic acid; Quinolinic Acid; Cytidine; Uridine; Xanthine; Hypoxanthine; Oxalate; Phenol; Hippuric acid (total); Argininic Acid
Lachnospiraceae bacterium 5 1 57FAA	0.0925	17	32	Monomethylamine; Trimethylamine; S-Adenosylhomocysteine; Hypoxanthine; Inosine; Nicotinamide; Xanthine; Xanthosine; Orotic Acid; Orotidine; Quinolinic Acid; Uridine; Cytidine; Methylglyoxal; Argininic Acid; Homocysteine; Phenylacetic acid
Bacteroides sp 2 1 22	0.0735	21	32	Sorbitol; Mannitol; Orotic Acid; S-Adenosylhomocysteine; Putrescine; Hypoxanthine; Inosine; Nicotinamide; Xanthine; Xanthosine; Orotidine; anthranilic acid; Homocysteine; Quinolinic Acid; Cytidine; Uridine; Phenol sulfate; Myoinositol; Phenylacetic acid; Methylglyoxal; Argininic Acid
Megamonas rupellensis	0.019	19	32	Myoinositol; Methylglyoxal; Homocysteine; S-Adenosylhomocysteine; Hypoxanthine; Inosine; Nicotinamide; Xanthine; Xanthosine; Orotic Acid; Orotidine; Quinolinic Acid; Putrescine; a-keto-d-Guanidinovaleric Acid; Sorbitol; Cytidine; Uridine; Urea; Argininic Acid
Clostridium difficile	0.0122	23	32	3-hydroxyanthranilic acid; Hypoxanthine; Uric Acid; Xanthine; Monomethylamine; Trimethylamine; Orotic Acid; S-Adenosylhomocysteine; Orotidine; Cytidine; Uridine; Putrescine; Quinolinic Acid; Inosine; Xanthosine; Urea; Asymetric Dimethylarginine (ADMA); Dimethylamine; Argininic Acid; p-Cresylsulfate (free); Methylglyoxal; Homocysteine; Phenylacetic acid
Bacteroides fragilis	0.4871	19	31	3-hydroxyanthranilic acid; Orotic Acid; S-Adenosylhomocysteine; Hypoxanthine; Inosine; Nicotinamide; Xanthine; Xanthosine; Orotidine; anthranilic acid; Quinolinic Acid; Cytidine; Uridine; Myoinositol; Sorbitol; Homocysteine; Methylglyoxal; Argininic Acid; Phenylacetic acid
Alistipes shahii	0.4449	21	31	3-hydroxyanthranilic acid; S-Adenosylhomocysteine; Putrescine; Hypoxanthine; Inosine; Nicotinamide; Xanthine; Xanthosine; Orotic Acid; Orotidine; Quinolinic Acid; Uridine; Cytidine; Myoinositol; Sorbitol; Homocysteine; Phenylacetic acid; Hippuric acid (total); Phenol; Methylglyoxal; Argininic Acid
Bacteroides thetaiotaomicron	0.6177	19	30	3-hydroxyanthranilic acid; Orotic Acid; S-Adenosylhomocysteine; Hypoxanthine; Inosine; Nicotinamide; Xanthine; Xanthosine; Orotidine; anthranilic acid; Homocysteine; Quinolinic Acid; Cytidine; Uridine; Myoinositol; Sorbitol; Methylglyoxal; Argininic Acid; Phenylacetic acid
Veillonella parvula	0.4163	15	30	3-hydroxyanthranilic acid; Methylglyoxal; Homocysteine; S-Adenosylhomocysteine; Orotic Acid; Orotidine; anthranilic acid; Cytidine; Uridine; Xanthine; Hypoxanthine; Putrescine; Inosine; Xanthosine; Argininic Acid
Bacteroides faecis	0.2857	19	30	3-hydroxyanthranilic acid; Orotic Acid; S-Adenosylhomocysteine; Hypoxanthine; Inosine; Nicotinamide; Xanthine; Xanthosine; Orotidine; anthranilic acid; Homocysteine; Quinolinic Acid; Cytidine; Uridine; Myoinositol; Sorbitol; Phenylacetic acid; Methylglyoxal; Argininic Acid
Pseudoflavonifractor capillosus	0.1061	16	30	S-Adenosylhomocysteine; Hypoxanthine; Inosine; Nicotinamide; Xanthine; Xanthosine; Orotic Acid; Orotidine; Uridine; Putrescine; Cytidine; Homocysteine; Urea; Methylglyoxal; Argininic Acid; Phenylacetic acid
Phascolarctobacterium succinatutens	0.0803	14	30	S-Adenosylhomocysteine; Orotic Acid; Orotidine; anthranilic acid; Xanthine; Hypoxanthine; Putrescine; a-keto-d-Guanidinovaleric Acid; Cytidine; Inosine; Uridine; Xanthosine; Homocysteine; Argininic Acid
Clostridium scindens	0.0422	18	30	Monomethylamine; Trimethylamine; S-Adenosylhomocysteine; Hypoxanthine; Inosine; Nicotinamide; Xanthine; Xanthosine; Orotic Acid; Orotidine; Quinolinic Acid; Cytidine; Uridine; Creatine; Creatinine; Methylglyoxal; Argininic Acid; Phenylacetic acid
Bacteroides sp 1 1 6	0.0259	19	30	3-hydroxyanthranilic acid; Orotic Acid; S-Adenosylhomocysteine; Hypoxanthine; Inosine; Nicotinamide; Xanthine; Xanthosine; Orotidine; anthranilic acid; Homocysteine; Quinolinic Acid; Cytidine; Uridine; Myoinositol; Sorbitol; Methylglyoxal; Argininic Acid; Phenylacetic acid
Megamonas funiformis	0.0177	20	30	Myoinositol; Methylglyoxal; Homocysteine; S-Adenosylhomocysteine; Hypoxanthine; Inosine; Nicotinamide; Xanthine; Xanthosine; Orotic Acid; Orotidine; Putrescine; Quinolinic Acid; a-keto-d-Guanidinovaleric Acid; Sorbitol; Cytidine; Uridine; Urea; Argininic Acid; anthranilic acid
Parabacteroides distasonis	0.4993	20	29	3-hydroxyanthranilic acid; Orotic Acid; S-Adenosylhomocysteine; Hypoxanthine; Inosine; Nicotinamide; Xanthine; Xanthosine; Orotidine; anthranilic acid; Quinolinic Acid; Cytidine; Uridine; Myoinositol; Sorbitol; Homocysteine; Argininic Acid; Urea; Methylglyoxal; Phenylacetic acid
Anaerotruncus colihominis	0.2041	14	29	S-Adenosylhomocysteine; Hypoxanthine; Inosine; Nicotinamide; Xanthine; Xanthosine; Cytidine; Uridine; Creatine; Creatinine; Methylglyoxal; Argininic Acid; Homocysteine; Phenylacetic acid
Methanobrevibacter smithii	0.0503	18	29	S-Adenosylhomocysteine; Homocysteine; Orotic Acid; Orotidine; Nicotinamide; anthranilic acid; Quinolinic Acid; Hypoxanthine; Xanthine; Cytidine; Inosine; Uridine; Xanthosine; Phenylacetic acid; Putrescine; Urea; Argininic Acid; Methylglyoxal
Desulfovibrio piger	0.049	18	29	3-hydroxyanthranilic acid; S-Adenosylhomocysteine; Putrescine; Hypoxanthine; Inosine; Nicotinamide; Xanthine; Xanthosine; Orotic Acid; Orotidine; anthranilic acid; Quinolinic Acid; Cytidine; Uridine; Homocysteine; Urea; Argininic Acid; Phenylacetic acid
Bifidobacterium dentium	0.0476	20	29	Orotic Acid; Dimethylamine; Trimethylamine; S-Adenosylhomocysteine; Putrescine; Hyaluronic acid (Hyaluronan); Orotidine; anthranilic acid; Xanthine; Homocysteine; Myoinositol; Oxalate; Nicotinamide; Uridine; Hippuric acid (total); Indole-3-acetic acid (free); Phenylacetic acid; y-guanidinobutyric Acid; Hypoxanthine; Argininic Acid
Megamonas hypermegale	0.0286	19	29	Myoinositol; Methylglyoxal; Homocysteine; S-Adenosylhomocysteine; Hypoxanthine; Inosine; Nicotinamide; Xanthine; Xanthosine; Orotic Acid; Orotidine; anthranilic acid; Putrescine; a-keto-d-Guanidinovaleric Acid; Sorbitol; Cytidine; Uridine; Urea; Argininic Acid
Fusobacterium nucleatum	0.0259	15	29	Methylglyoxal; Orotic Acid; S-Adenosylhomocysteine; Hypoxanthine; Inosine; Nicotinamide; Xanthine; Xanthosine; Orotidine; Homocysteine; Quinolinic Acid; anthranilic acid; Phenol; Argininic Acid; Phenylacetic acid
Mitsuokella multacida	0.0095	16	29	S-Adenosylhomocysteine; Homocysteine; Hypoxanthine; Inosine; Nicotinamide; Xanthine; Xanthosine; Orotic Acid; Orotidine; anthranilic acid; Cytidine; Uridine; Putrescine; Urea; Methylglyoxal; Argininic Acid
Parabacteroides sp D13	0.0218	20	28	3-hydroxyanthranilic acid; Orotic Acid; S-Adenosylhomocysteine; Hypoxanthine; Inosine; Nicotinamide; Xanthine; Xanthosine; Orotidine; anthranilic acid; Quinolinic Acid; Cytidine; Uridine; Myoinositol; Sorbitol; Homocysteine; Argininic Acid; Urea; Methylglyoxal; Phenylacetic acid
Bacteroides sp 3 2 5	0.0041	19	28	3-hydroxyanthranilic acid; Orotic Acid; S-Adenosylhomocysteine; Hypoxanthine; Inosine; Nicotinamide; Xanthine; Xanthosine; Orotidine; anthranilic acid; Quinolinic Acid; Cytidine; Uridine; Myoinositol; Sorbitol; Homocysteine; Methylglyoxal; Argininic Acid; Phenylacetic acid
Parabacteroides sp 20 3	0.0027	20	28	3-hydroxyanthranilic acid; Orotic Acid; S-Adenosylhomocysteine; Hypoxanthine; Inosine; Nicotinamide; Xanthine; Xanthosine; Orotidine; anthranilic acid; Quinolinic Acid; Cytidine; Uridine; Myoinositol; Sorbitol; Homocysteine; Argininic Acid; Urea; Methylglyoxal; Phenylacetic acid
Eubacterium rectale	0.8177	17	27	Sorbitol; S-Adenosylhomocysteine; Hypoxanthine; Inosine; Nicotinamide; Xanthine; Xanthosine; Orotic Acid; Orotidine; anthranilic acid; Uridine; Putrescine; Homocysteine; Quinolinic Acid; Cytidine; Methylglyoxal; Argininic Acid
Eubacterium siraeum	0.3252	18	27	Homocysteine; S-Adenosylhomocysteine; Hypoxanthine; Inosine; Nicotinamide; Xanthine; Xanthosine; Orotic Acid; Orotidine; Quinolinic Acid; Uridine; Putrescine; Phenol; Myoinositol; Sorbitol; Argininic Acid; Methylglyoxal; Phenylacetic acid
Streptococcus parasanguinis	0.2639	16	27	Orotic Acid; S-Adenosylhomocysteine; Hypoxanthine; Inosine; Nicotinamide; Xanthine; Xanthosine; Orotidine; anthranilic acid; Cytidine; Uridine; Homocysteine; Myoinositol; Sorbitol; Argininic Acid; Methylglyoxal
Ruminococcus lactaris	0.249	15	27	Sorbitol; Homocysteine; S-Adenosylhomocysteine; Hypoxanthine; Inosine; Nicotinamide; Xanthine; Xanthosine; Orotic Acid; Orotidine; anthranilic acid; Quinolinic Acid; Methylglyoxal; Argininic Acid; Phenylacetic acid
Veillonella dispar	0.2272	15	27	3-hydroxyanthranilic acid; Methylglyoxal; Homocysteine; S-Adenosylhomocysteine; Orotic Acid; Orotidine; anthranilic acid; Xanthine; Hypoxanthine; Putrescine; Cytidine; Inosine; Uridine; Xanthosine; Argininic Acid
Bacteroides finegoldii	0.2014	18	27	Orotic Acid; Homocysteine; S-Adenosylhomocysteine; Hypoxanthine; Inosine; Nicotinamide; Xanthine; Xanthosine; Orotidine; anthranilic acid; Quinolinic Acid; Cytidine; Uridine; Myoinositol; Sorbitol; Methylglyoxal; Argininic Acid; Phenylacetic acid
Parabacteroides johnsonii	0.0844	17	27	3-hydroxyanthranilic acid; Orotic Acid; S-Adenosylhomocysteine; Hypoxanthine; Inosine; Nicotinamide; Xanthine; Xanthosine; Orotidine; anthranilic acid; Quinolinic Acid; Cytidine; Uridine; Homocysteine; Methylglyoxal; Argininic Acid; Phenylacetic acid
Prevotella dentalis	0.0027	16	27	S-Adenosylhomocysteine; Homocysteine; Hypoxanthine; Inosine; Nicotinamide; Xanthine; Xanthosine; Orotic Acid; Orotidine; anthranilic acid; Uridine; Myoinositol; Cytidine; Sorbitol; Argininic Acid; Phenylacetic acid
Bacteroides caccae	0.6095	18	26	Orotic Acid; S-Adenosylhomocysteine; Hypoxanthine; Inosine; Nicotinamide; Xanthine; Xanthosine; Orotidine; anthranilic acid; Homocysteine; Quinolinic Acid; Cytidine; Uridine; Myoinositol; Sorbitol; Methylglyoxal; Argininic Acid; Phenylacetic acid
Clostridium hathewayi	0.3429	18	26	3-hydroxyanthranilic acid; Homocysteine; S-Adenosylhomocysteine; Hypoxanthine; Inosine; Nicotinamide; Xanthine; Xanthosine; Orotic Acid; Orotidine; anthranilic acid; Uridine; Cytidine; Urea; Creatine; Creatinine; Methylglyoxal; Argininic Acid
Bacteroides massiliensis	0.2612	17	26	Orotic Acid; S-Adenosylhomocysteine; Hypoxanthine; Inosine; Nicotinamide; Xanthine; Xanthosine; Orotidine; anthranilic acid; Homocysteine; Cytidine; Uridine; Myoinositol; Sorbitol; Methylglyoxal; Argininic Acid; Phenylacetic acid
Prevotella buccae	0.0218	15	26	Orotic Acid; Homocysteine; S-Adenosylhomocysteine; Hypoxanthine; Inosine; Nicotinamide; Xanthine; Xanthosine; Orotidine; anthranilic acid; Quinolinic Acid; Cytidine; Uridine; Argininic Acid; Methylglyoxal
Bacteroides sp 3 1 19	0.0082	19	26	3-hydroxyanthranilic acid; Orotic Acid; S-Adenosylhomocysteine; Hypoxanthine; Inosine; Nicotinamide; Xanthine; Xanthosine; Orotidine; Quinolinic Acid; Cytidine; Uridine; Myoinositol; Sorbitol; Homocysteine; Argininic Acid; Urea; Methylglyoxal; Phenylacetic acid
Dorea longicatena	0.5932	16	25	Sorbitol; Methylglyoxal; Homocysteine; S-Adenosylhomocysteine; Hypoxanthine; Inosine; Nicotinamide; Xanthine; Xanthosine; Orotic Acid; Orotidine; Uridine; Quinolinic Acid; Myoinositol; Argininic Acid; Phenylacetic acid
Bacteroides dorei	0.4857	17	25	Orotic Acid; S-Adenosylhomocysteine; Hypoxanthine; Inosine; Nicotinamide; Xanthine; Xanthosine; Orotidine; anthranilic acid; Cytidine; Uridine; Myoinositol; Sorbitol; Methylglyoxal; Argininic Acid; Homocysteine; Phenylacetic acid
Clostridium clostridioforme	0.2503	17	25	Sorbitol; S-Adenosylhomocysteine; Putrescine; Hypoxanthine; Inosine; Nicotinamide; Xanthine; Xanthosine; Orotic Acid; Orotidine; anthranilic acid; Uridine; Quinolinic Acid; Methylglyoxal; Argininic Acid; Homocysteine; Phenylacetic acid
Bilophila wadsworthia	0.2327	17	25	3-hydroxyanthranilic acid; S-Adenosylhomocysteine; Orotic Acid; Orotidine; anthranilic acid; Xanthine; Quinolinic Acid; Cytidine; Inosine; Uridine; Xanthosine; Homocysteine; Urea; Hypoxanthine; Argininic Acid; Methylglyoxal; Phenylacetic acid
Alistipes indistinctus	0.1946	17	25	3-hydroxyanthranilic acid; Orotic Acid; S-Adenosylhomocysteine; Hypoxanthine; Inosine; Nicotinamide; Xanthine; Xanthosine; Orotidine; anthranilic acid; Quinolinic Acid; Cytidine; Uridine; Homocysteine; Argininic Acid; Methylglyoxal; Phenylacetic acid
Bacteroides salyersiae	0.0939	17	25	3-hydroxyanthranilic acid; Orotic Acid; S-Adenosylhomocysteine; Hypoxanthine; Inosine; Nicotinamide; Xanthine; Xanthosine; Orotidine; anthranilic acid; Quinolinic Acid; Cytidine; Uridine; Homocysteine; Methylglyoxal; Argininic Acid; Phenylacetic acid
Bacteroides nordii	0.0912	19	25	3-hydroxyanthranilic acid; Orotic Acid; S-Adenosylhomocysteine; Hypoxanthine; Inosine; Nicotinamide; Xanthine; Xanthosine; Orotidine; anthranilic acid; Quinolinic Acid; Cytidine; Uridine; Myoinositol; Sorbitol; Homocysteine; Methylglyoxal; Argininic Acid; Phenylacetic acid
Ruminococcus sp 5 1 39BFAA	0.0884	17	25	Sorbitol; S-Adenosylhomocysteine; Hypoxanthine; Inosine; Nicotinamide; Xanthine; Xanthosine; Orotic Acid; Orotidine; anthranilic acid; Uridine; Putrescine; Homocysteine; Quinolinic Acid; Urea; Argininic Acid; Methylglyoxal
Bacteroides coprocola	0.0748	17	25	3-hydroxyanthranilic acid; Orotic Acid; S-Adenosylhomocysteine; Hypoxanthine; Inosine; Nicotinamide; Xanthine; Xanthosine; Orotidine; anthranilic acid; Quinolinic Acid; Cytidine; Uridine; Myoinositol; Sorbitol; Argininic Acid; Homocysteine
Oxalobacter formigenes	0.0721	14	25	Methylglyoxal; Orotic Acid; Homocysteine; S-Adenosylhomocysteine; Orotidine; anthranilic acid; Quinolinic Acid; Putrescine; Oxalate; Cytidine; Inosine; Uridine; Xanthosine; Argininic Acid
Porphyromonas asaccharolytica	0.0422	15	25	S-Adenosylhomocysteine; Hypoxanthine; Inosine; Nicotinamide; Xanthine; Xanthosine; Orotic Acid; Orotidine; Quinolinic Acid; Cytidine; Uridine; Putrescine; anthranilic acid; Homocysteine; Argininic Acid
Coprococcus eutactus	0.034	17	25	S-Adenosylhomocysteine; Homocysteine; Hypoxanthine; Inosine; Nicotinamide; Xanthine; Xanthosine; Orotic Acid; Orotidine; Quinolinic Acid; Uridine; Myoinositol; Sorbitol; Cytidine; anthranilic acid; Methylglyoxal; Argininic Acid
Odoribacter laneus	0.0313	17	25	S-Adenosylhomocysteine; Hypoxanthine; Inosine; Nicotinamide; Xanthine; Xanthosine; Orotic Acid; Orotidine; Quinolinic Acid; Cytidine; Uridine; Myoinositol; Sorbitol; Urea; Argininic Acid; Methylglyoxal; Homocysteine
Bacteroides fluxus	0.0218	18	25	S-Adenosylhomocysteine; Hypoxanthine; Inosine; Nicotinamide; Xanthine; Xanthosine; Orotic Acid; Orotidine; anthranilic acid; Homocysteine; Quinolinic Acid; Cytidine; Uridine; Myoinositol; Sorbitol; Methylglyoxal; Argininic Acid; Phenylacetic acid
Clostridium perfringens	0.015	15	25	S-Adenosylhomocysteine; Hypoxanthine; Inosine; Nicotinamide; Xanthine; Xanthosine; Orotic Acid; Orotidine; Putrescine; Quinolinic Acid; Cytidine; Uridine; Phenol sulfate; Argininic Acid; Methylglyoxal
Ruminococcus champanellensis	0.0136	17	25	Homocysteine; S-Adenosylhomocysteine; Hypoxanthine; Inosine; Nicotinamide; Xanthine; Xanthosine; Orotic Acid; Orotidine; Quinolinic Acid; Cytidine; Uridine; Putrescine; Urea; Argininic Acid; Methylglyoxal; Phenylacetic acid
Bacteroides vulgatus	0.7714	17	24	Orotic Acid; S-Adenosylhomocysteine; Hypoxanthine; Inosine; Nicotinamide; Xanthine; Xanthosine; Orotidine; anthranilic acid; Cytidine; Uridine; Myoinositol; Sorbitol; Methylglyoxal; Argininic Acid; Homocysteine; Phenylacetic acid
Ruminococcus bromii	0.2884	14	24	Methylglyoxal; Homocysteine; S-Adenosylhomocysteine; Orotic Acid; Orotidine; anthranilic acid; Quinolinic Acid; Xanthine; Hypoxanthine; Cytidine; Inosine; Uridine; Xanthosine; Argininic Acid
Streptococcus salivarius	0.2476	14	24	Homocysteine; S-Adenosylhomocysteine; Hypoxanthine; Inosine; Nicotinamide; Xanthine; Xanthosine; anthranilic acid; Cytidine; Uridine; Urea; Orotidine; Argininic Acid; Methylglyoxal
Parabacteroides goldsteinii	0.1075	17	24	3-hydroxyanthranilic acid; Orotic Acid; S-Adenosylhomocysteine; Hypoxanthine; Inosine; Nicotinamide; Xanthine; Xanthosine; Orotidine; Quinolinic Acid; Cytidine; Uridine; Homocysteine; Argininic Acid; Urea; Methylglyoxal; Phenylacetic acid
Bifidobacterium animalis	0.0463	14	24	Orotic Acid; S-Adenosylhomocysteine; Orotidine; anthranilic acid; Xanthine; Hypoxanthine; Homocysteine; Oxalate; Myoinositol; Sorbitol; Inosine; Nicotinamide; Xanthosine; Argininic Acid
Megasphaera micronuciformis	0.0204	14	24	Methylglyoxal; S-Adenosylhomocysteine; Hypoxanthine; Inosine; Nicotinamide; Xanthine; Xanthosine; Orotic Acid; Orotidine; Cytidine; Uridine; Putrescine; Homocysteine; Argininic Acid
Proteus penneri	0.0068	14	24	Orotic Acid; S-Adenosylhomocysteine; Putrescine; Quinolinic Acid; Uridine; Hypoxanthine; Xanthine; Cytidine; Inosine; Xanthosine; Urea; Orotidine; Argininic Acid; Methylglyoxal
Bifidobacterium asteroides	0.0041	15	24	Methylglyoxal; 3-hydroxyanthranilic acid; S-Adenosylhomocysteine; Putrescine; Hyaluronic acid (Hyaluronan); anthranilic acid; Xanthine; Hypoxanthine; Homocysteine; Myoinositol; Sorbitol; Nicotinamide; Uridine; Orotidine; Argininic Acid
Parabacteroides merdae	0.5605	17	23	Orotic Acid; S-Adenosylhomocysteine; Hypoxanthine; Inosine; Nicotinamide; Xanthine; Xanthosine; Orotidine; anthranilic acid; Quinolinic Acid; Cytidine; Uridine; Homocysteine; Argininic Acid; Urea; Methylglyoxal; Phenylacetic acid
Ruminococcus gnavus	0.4844	16	23	S-Adenosylhomocysteine; Hypoxanthine; Inosine; Nicotinamide; Xanthine; Xanthosine; Orotic Acid; Orotidine; anthranilic acid; Putrescine; Quinolinic Acid; Cytidine; Uridine; Methylglyoxal; Argininic Acid; Homocysteine
Veillonella atypica	0.2571	14	23	Methylglyoxal; S-Adenosylhomocysteine; Orotic Acid; Orotidine; anthranilic acid; Cytidine; Uridine; Xanthine; Hypoxanthine; Putrescine; Inosine; Xanthosine; Homocysteine; Argininic Acid
Bacteroides eggerthii	0.1442	17	23	3-hydroxyanthranilic acid; S-Adenosylhomocysteine; Hypoxanthine; Inosine; Nicotinamide; Xanthine; Xanthosine; Orotic Acid; Orotidine; anthranilic acid; Quinolinic Acid; Cytidine; Uridine; Methylglyoxal; Argininic Acid; Homocysteine; Phenylacetic acid
Bacteroides plebeius	0.0884	19	23	3-hydroxyanthranilic acid; Orotic Acid; S-Adenosylhomocysteine; Hypoxanthine; Inosine; Nicotinamide; Xanthine; Xanthosine; Orotidine; anthranilic acid; Quinolinic Acid; Cytidine; Uridine; Myoinositol; Sorbitol; Methylglyoxal; Homocysteine; Argininic Acid; Phenylacetic acid
Bacteroides sp 4 3 47FAA	0.0422	17	23	Orotic Acid; S-Adenosylhomocysteine; Hypoxanthine; Inosine; Nicotinamide; Xanthine; Xanthosine; Orotidine; anthranilic acid; Cytidine; Uridine; Myoinositol; Sorbitol; Methylglyoxal; Argininic Acid; Homocysteine; Phenylacetic acid
Porphyromonas uenonis	0.019	15	23	S-Adenosylhomocysteine; Hypoxanthine; Inosine; Nicotinamide; Xanthine; Xanthosine; Orotic Acid; Orotidine; Quinolinic Acid; Cytidine; Uridine; Putrescine; anthranilic acid; Homocysteine; Argininic Acid
Clostridium bolteae	0.615	16	22	Sorbitol; S-Adenosylhomocysteine; Hypoxanthine; Inosine; Nicotinamide; Xanthine; Xanthosine; Orotic Acid; Orotidine; anthranilic acid; Uridine; Quinolinic Acid; Methylglyoxal; Argininic Acid; Homocysteine; Phenylacetic acid
Bacteroides stercoris	0.5333	15	22	S-Adenosylhomocysteine; Hypoxanthine; Inosine; Nicotinamide; Xanthine; Xanthosine; Orotic Acid; Orotidine; anthranilic acid; Cytidine; Uridine; Methylglyoxal; Argininic Acid; Homocysteine; Phenylacetic acid
Alistipes finegoldii	0.4408	13	22	Orotic Acid; S-Adenosylhomocysteine; Orotidine; Quinolinic Acid; Homocysteine; Cytidine; Uridine; Inosine; Xanthosine; Urea; Phenol; Methylglyoxal; Argininic Acid
Clostridium citroniae	0.1578	15	22	S-Adenosylhomocysteine; Hypoxanthine; Inosine; Nicotinamide; Xanthine; Xanthosine; anthranilic acid; Uridine; Creatine; Creatinine; Argininic Acid; Orotidine; Methylglyoxal; Homocysteine; Phenylacetic acid
Clostridium nexile	0.1483	17	22	S-Adenosylhomocysteine; Hypoxanthine; Inosine; Nicotinamide; Xanthine; Xanthosine; Orotic Acid; Orotidine; anthranilic acid; Uridine; Putrescine; Quinolinic Acid; Cytidine; Methylglyoxal; Argininic Acid; Homocysteine; Phenylacetic acid
Lachnospiraceae bacterium 2 1 58FAA	0.1429	16	22	S-Adenosylhomocysteine; Hypoxanthine; Inosine; Nicotinamide; Xanthine; Xanthosine; Orotic Acid; Orotidine; anthranilic acid; Putrescine; Quinolinic Acid; Cytidine; Uridine; Methylglyoxal; Argininic Acid; Homocysteine
Bacteroides intestinalis	0.1116	18	22	3-hydroxyanthranilic acid; S-Adenosylhomocysteine; Hypoxanthine; Inosine; Nicotinamide; Xanthine; Xanthosine; Orotic Acid; Orotidine; Homocysteine; Quinolinic Acid; Cytidine; Uridine; Myoinositol; Sorbitol; Argininic Acid; Methylglyoxal; Phenylacetic acid
Coprobacter fastidiosus	0.0816	18	22	Arab(in)itol; Methylglyoxal; Sorbitol; S-Adenosylhomocysteine; Hypoxanthine; Inosine; Nicotinamide; Xanthine; Xanthosine; Orotic Acid; Orotidine; anthranilic acid; Quinolinic Acid; Cytidine; Uridine; Homocysteine; Argininic Acid; Phenylacetic acid
Coprococcus sp ART55 1	0.0653	12	22	S-Adenosylhomocysteine; Homocysteine; anthranilic acid; Quinolinic Acid; Uridine; Phenol; Myoinositol; Sorbitol; Cytidine; Orotidine; Methylglyoxal; Argininic Acid
Prevotella buccalis	0.0313	15	22	S-Adenosylhomocysteine; Hypoxanthine; Inosine; Nicotinamide; Xanthine; Xanthosine; Orotic Acid; Orotidine; Quinolinic Acid; Homocysteine; Cytidine; Uridine; Myoinositol; Sorbitol; Argininic Acid
Prevotella timonensis	0.0272	13	22	S-Adenosylhomocysteine; Hypoxanthine; Inosine; Nicotinamide; Xanthine; Xanthosine; Orotic Acid; Orotidine; Quinolinic Acid; Homocysteine; Cytidine; Uridine; Argininic Acid
Bacteroides oleiciplenus	0.0177	19	22	3-hydroxyanthranilic acid; Orotic Acid; S-Adenosylhomocysteine; Hypoxanthine; Inosine; Nicotinamide; Xanthine; Xanthosine; Orotidine; anthranilic acid; Homocysteine; Quinolinic Acid; Cytidine; Uridine; Myoinositol; Sorbitol; Methylglyoxal; Argininic Acid; Phenylacetic acid
Cellulosilyticum lentocellum	0.0041	17	22	3-hydroxyanthranilic acid; S-Adenosylhomocysteine; Homocysteine; Hypoxanthine; Inosine; Nicotinamide; Xanthine; Xanthosine; Cytidine; Uridine; Putrescine; Myoinositol; Sorbitol; Argininic Acid; anthranilic acid; Methylglyoxal; Phenylacetic acid
Fusobacterium mortiferum	0.0041	14	22	S-Adenosylhomocysteine; Homocysteine; Hypoxanthine; Inosine; Nicotinamide; Xanthine; Xanthosine; Uridine; Cytidine; Creatine; Creatinine; Orotidine; Methylglyoxal; Argininic Acid
Roseburia inulinivorans	0.6204	15	21	S-Adenosylhomocysteine; Hypoxanthine; Inosine; Nicotinamide; Xanthine; Xanthosine; Orotic Acid; Orotidine; Uridine; Putrescine; Quinolinic Acid; Cytidine; Methylglyoxal; Argininic Acid; Homocysteine
Roseburia hominis	0.5932	16	21	S-Adenosylhomocysteine; Hypoxanthine; Inosine; Nicotinamide; Xanthine; Xanthosine; Orotic Acid; Orotidine; anthranilic acid; Putrescine; Quinolinic Acid; Cytidine; Uridine; Methylglyoxal; Argininic Acid; Homocysteine
Bifidobacterium longum	0.551	16	21	S-Adenosylhomocysteine; Orotic Acid; Orotidine; anthranilic acid; Xanthine; Hypoxanthine; Putrescine; Homocysteine; Cytidine; Inosine; Uridine; Xanthosine; Myoinositol; Sorbitol; Nicotinamide; Argininic Acid
Eubacterium ventriosum	0.3116	13	21	Homocysteine; S-Adenosylhomocysteine; Hypoxanthine; Inosine; Nicotinamide; Xanthine; Xanthosine; Orotic Acid; Orotidine; Quinolinic Acid; Uridine; Cytidine; Argininic Acid
Akkermansia muciniphila	0.298	10	21	3-hydroxyanthranilic acid; Orotic Acid; S-Adenosylhomocysteine; Orotidine; anthranilic acid; Quinolinic Acid; Homocysteine; Myoinositol; Sorbitol; Argininic Acid
Dysgonomonas gadei	0.0313	19	21	3-hydroxyanthranilic acid; S-Adenosylhomocysteine; Hypoxanthine; Inosine; Nicotinamide; Xanthine; Xanthosine; Orotic Acid; Orotidine; anthranilic acid; Cytidine; Uridine; Myoinositol; Sorbitol; Homocysteine; Argininic Acid; Phenol; Methylglyoxal; Phenylacetic acid
Dysgonomonas mossii	0.0286	18	21	S-Adenosylhomocysteine; Hypoxanthine; Inosine; Nicotinamide; Xanthine; Xanthosine; Orotic Acid; Orotidine; anthranilic acid; Quinolinic Acid; Cytidine; Uridine; Myoinositol; Sorbitol; Homocysteine; Argininic Acid; Phenol; Methylglyoxal
Alistipes sp HGB5	0.0259	12	21	Orotic Acid; S-Adenosylhomocysteine; Orotidine; Homocysteine; Quinolinic Acid; Cytidine; Uridine; Inosine; Xanthosine; Urea; Phenol; Argininic Acid
Campylobacter hominis	0.0054	10	21	Orotic Acid; S-Adenosylhomocysteine; Orotidine; a-keto-d-Guanidinovaleric Acid; Cytidine; Inosine; Uridine; Xanthosine; Argininic Acid; Homocysteine
Bacteroides uniformis	0.7905	18	20	S-Adenosylhomocysteine; Hypoxanthine; Inosine; Nicotinamide; Xanthine; Xanthosine; Orotic Acid; Orotidine; anthranilic acid; Quinolinic Acid; Cytidine; Uridine; Myoinositol; Sorbitol; Methylglyoxal; Argininic Acid; Homocysteine; Phenylacetic acid
Coprococcus comes	0.5007	11	20	Sorbitol; Monomethylamine; Trimethylamine; S-Adenosylhomocysteine; Orotic Acid; Orotidine; Xanthine; Quinolinic Acid; Methylglyoxal; Argininic Acid; Homocysteine
Lachnospiraceae bacterium 3 1 46FAA	0.4626	14	20	S-Adenosylhomocysteine; Hypoxanthine; Inosine; Nicotinamide; Xanthine; Xanthosine; anthranilic acid; Uridine; Quinolinic Acid; Orotidine; Methylglyoxal; Argininic Acid; Homocysteine; Phenylacetic acid
Bacteroides cellulosilyticus	0.3061	18	20	S-Adenosylhomocysteine; Hypoxanthine; Inosine; Nicotinamide; Xanthine; Xanthosine; Orotic Acid; Orotidine; anthranilic acid; Quinolinic Acid; Cytidine; Uridine; Myoinositol; Sorbitol; Homocysteine; Methylglyoxal; Argininic Acid; Phenylacetic acid
Barnesiella intestinihominis	0.2871	16	20	S-Adenosylhomocysteine; Hypoxanthine; Inosine; Nicotinamide; Xanthine; Xanthosine; Orotic Acid; Orotidine; Quinolinic Acid; Cytidine; Uridine; Myoinositol; Sorbitol; Methylglyoxal; Homocysteine; Argininic Acid
Butyricicoccus pullicaecorum	0.0327	13	20	Myoinositol; S-Adenosylhomocysteine; Hypoxanthine; Inosine; Nicotinamide; Xanthine; Xanthosine; Orotic Acid; Orotidine; Uridine; Methylglyoxal; Argininic Acid; Homocysteine
Lachnospiraceae bacterium 9 1 43BFAA	0.0231	14	20	S-Adenosylhomocysteine; Hypoxanthine; Inosine; Nicotinamide; Xanthine; Xanthosine; Orotic Acid; Orotidine; Quinolinic Acid; Cytidine; Uridine; Methylglyoxal; Argininic Acid; Homocysteine
Alistipes putredinis	0.5456	15	19	3-hydroxyanthranilic acid; Homocysteine; S-Adenosylhomocysteine; Hypoxanthine; Inosine; Nicotinamide; Xanthine; Xanthosine; Orotic Acid; Orotidine; Quinolinic Acid; Cytidine; Uridine; Methylglyoxal; Argininic Acid
Dorea formicigenerans	0.5224	13	19	S-Adenosylhomocysteine; Hypoxanthine; Inosine; Nicotinamide; Xanthine; Xanthosine; Orotic Acid; Orotidine; Uridine; Quinolinic Acid; Argininic Acid; Homocysteine; Phenylacetic acid
Eubacterium hallii	0.4912	9	19	S-Adenosylhomocysteine; anthranilic acid; Xanthine; Quinolinic Acid; Orotidine; Methylglyoxal; Argininic Acid; Homocysteine; Phenylacetic acid
Clostridium leptum	0.4299	14	19	S-Adenosylhomocysteine; Hypoxanthine; Inosine; Nicotinamide; Xanthine; Xanthosine; Orotic Acid; Orotidine; anthranilic acid; Quinolinic Acid; Methylglyoxal; Argininic Acid; Homocysteine; Phenylacetic acid
Lachnospiraceae bacterium 8 1 57FAA	0.3238	14	19	S-Adenosylhomocysteine; Hypoxanthine; Inosine; Nicotinamide; Xanthine; Xanthosine; anthranilic acid; Uridine; Quinolinic Acid; Orotidine; Methylglyoxal; Argininic Acid; Homocysteine; Phenylacetic acid
Eubacterium ramulus	0.2844	14	19	S-Adenosylhomocysteine; Hypoxanthine; Inosine; Nicotinamide; Xanthine; Xanthosine; Orotic Acid; Orotidine; anthranilic acid; Uridine; Quinolinic Acid; Homocysteine; Argininic Acid; Methylglyoxal
Bifidobacterium adolescentis	0.2748	10	19	Orotic Acid; S-Adenosylhomocysteine; Orotidine; anthranilic acid; Xanthine; Homocysteine; Myoinositol; Sorbitol; Nicotinamide; Argininic Acid
Lachnospiraceae bacterium 1 1 57FAA	0.2626	14	19	S-Adenosylhomocysteine; Hypoxanthine; Inosine; Nicotinamide; Xanthine; Xanthosine; anthranilic acid; Uridine; Quinolinic Acid; Orotidine; Methylglyoxal; Argininic Acid; Homocysteine; Phenylacetic acid
Ruminococcaceae bacterium D16	0.219	13	19	S-Adenosylhomocysteine; Hypoxanthine; Inosine; Nicotinamide; Xanthine; Xanthosine; Orotic Acid; Orotidine; anthranilic acid; Uridine; Homocysteine; Argininic Acid; Phenylacetic acid
Lachnospiraceae bacterium 3 1 57FAA CT1	0.1796	17	19	S-Adenosylhomocysteine; Hypoxanthine; Inosine; Nicotinamide; Xanthine; Xanthosine; Orotic Acid; Orotidine; anthranilic acid; Uridine; Cytidine; Myoinositol; Sorbitol; Homocysteine; Urea; Methylglyoxal; Argininic Acid
Streptococcus thermophilus	0.166	14	19	Homocysteine; S-Adenosylhomocysteine; Hypoxanthine; Inosine; Nicotinamide; Xanthine; Xanthosine; anthranilic acid; Cytidine; Uridine; Urea; Orotidine; Argininic Acid; Methylglyoxal
Eubacterium biforme	0.0925	14	19	Homocysteine; S-Adenosylhomocysteine; Hypoxanthine; Inosine; Nicotinamide; Xanthine; Xanthosine; Orotic Acid; Orotidine; Quinolinic Acid; Uridine; Creatine; Creatinine; Argininic Acid
Paraprevotella xylaniphila	0.068	11	19	S-Adenosylhomocysteine; Orotic Acid; Orotidine; Quinolinic Acid; Cytidine; Uridine; Inosine; Xanthosine; Argininic Acid; Homocysteine; Phenylacetic acid
Collinsella intestinalis	0.0571	13	19	Homocysteine; S-Adenosylhomocysteine; Hypoxanthine; Inosine; Nicotinamide; Xanthine; Xanthosine; Orotic Acid; Orotidine; Quinolinic Acid; Cytidine; Uridine; Argininic Acid
Bacteroides clarus	0.0272	15	19	S-Adenosylhomocysteine; Hypoxanthine; Inosine; Nicotinamide; Xanthine; Xanthosine; Orotic Acid; Orotidine; anthranilic acid; Cytidine; Uridine; Methylglyoxal; Argininic Acid; Homocysteine; Phenylacetic acid
Subdoligranulum sp 4 3 54A2FAA	0.0259	13	19	S-Adenosylhomocysteine; Hypoxanthine; Inosine; Nicotinamide; Xanthine; Xanthosine; Orotic Acid; Orotidine; Cytidine; Uridine; Methylglyoxal; Argininic Acid; Homocysteine
Fusobacterium ulcerans	0.0095	12	19	S-Adenosylhomocysteine; Hypoxanthine; Inosine; Nicotinamide; Xanthine; Xanthosine; Orotic Acid; Orotidine; Uridine; Phenol; Methylglyoxal; Argininic Acid
Clostridium spiroforme	0.0068	17	19	S-Adenosylhomocysteine; Hypoxanthine; Inosine; Nicotinamide; Xanthine; Xanthosine; Orotic Acid; Orotidine; anthranilic acid; Quinolinic Acid; Cytidine; Uridine; Putrescine; Urea; Methylglyoxal; Argininic Acid; Homocysteine
Eubacterium eligens	0.5374	14	18	S-Adenosylhomocysteine; Hypoxanthine; Inosine; Nicotinamide; Xanthine; Xanthosine; Orotic Acid; Orotidine; anthranilic acid; Putrescine; Quinolinic Acid; Methylglyoxal; Argininic Acid; Homocysteine
Alistipes onderdonkii	0.5224	18	18	3-hydroxyanthranilic acid; Orotic Acid; S-Adenosylhomocysteine; Hypoxanthine; Inosine; Nicotinamide; Xanthine; Xanthosine; Orotidine; Quinolinic Acid; Cytidine; Uridine; Myoinositol; Sorbitol; Homocysteine; Phenol; Methylglyoxal; Argininic Acid
Holdemania filiformis	0.3306	13	18	S-Adenosylhomocysteine; Hypoxanthine; Inosine; Nicotinamide; Xanthine; Xanthosine; Orotic Acid; Orotidine; Uridine; Cytidine; Creatine; Creatinine; Argininic Acid
Clostridium bartlettii	0.2367	14	18	S-Adenosylhomocysteine; Hypoxanthine; Inosine; Nicotinamide; Xanthine; Xanthosine; Orotic Acid; Orotidine; Quinolinic Acid; Cytidine; Uridine; Methylglyoxal; Argininic Acid; Homocysteine
Ruminococcus callidus	0.1701	14	18	S-Adenosylhomocysteine; Hypoxanthine; Inosine; Nicotinamide; Xanthine; Xanthosine; Orotic Acid; Orotidine; anthranilic acid; Uridine; Quinolinic Acid; Methylglyoxal; Argininic Acid; Homocysteine
Lachnospiraceae bacterium 1 4 56FAA	0.0898	14	18	S-Adenosylhomocysteine; Hypoxanthine; Inosine; Nicotinamide; Xanthine; Xanthosine; Orotic Acid; Orotidine; anthranilic acid; Quinolinic Acid; Methylglyoxal; Homocysteine; Argininic Acid; Phenylacetic acid
Clostridium sp KLE 1755	0.0381	16	18	S-Adenosylhomocysteine; Hypoxanthine; Inosine; Nicotinamide; Xanthine; Xanthosine; Orotic Acid; Orotidine; anthranilic acid; Uridine; Cytidine; Myoinositol; Sorbitol; Homocysteine; Methylglyoxal; Argininic Acid
Prevotella disiens	0.0327	12	18	S-Adenosylhomocysteine; Hypoxanthine; Inosine; Nicotinamide; Xanthine; Xanthosine; Orotic Acid; Orotidine; Quinolinic Acid; Cytidine; Uridine; Argininic Acid
Lachnospiraceae bacterium 6 1 63FAA	0.0313	14	18	S-Adenosylhomocysteine; Hypoxanthine; Inosine; Nicotinamide; Xanthine; Xanthosine; Orotic Acid; Orotidine; Quinolinic Acid; Cytidine; Uridine; Methylglyoxal; Argininic Acid; Homocysteine
Clostridium sp ATCC BAA 442	0.0245	13	18	S-Adenosylhomocysteine; Hypoxanthine; Inosine; Nicotinamide; Xanthine; Xanthosine; Orotic Acid; Orotidine; Cytidine; Uridine; Homocysteine; Argininic Acid; Urea
Synergistes sp 3 1 syn1	0.0122	16	18	Methylglyoxal; S-Adenosylhomocysteine; Hypoxanthine; Inosine; Nicotinamide; Xanthine; Xanthosine; Orotic Acid; Orotidine; anthranilic acid; Putrescine; Cytidine; Uridine; Homocysteine; Argininic Acid; Phenylacetic acid
Turicibacter sanguinis	0.0109	13	18	Methylglyoxal; S-Adenosylhomocysteine; Homocysteine; Hypoxanthine; Inosine; Nicotinamide; Xanthine; Xanthosine; Cytidine; Uridine; Putrescine; Urea; Argininic Acid
Clostridium sp L2 50	0.0041	14	18	S-Adenosylhomocysteine; Hypoxanthine; Inosine; Nicotinamide; Xanthine; Xanthosine; anthranilic acid; Uridine; Quinolinic Acid; Orotidine; Methylglyoxal; Argininic Acid; Homocysteine; Phenylacetic acid
Bacteroides pectinophilus	0.0041	12	18	S-Adenosylhomocysteine; Hypoxanthine; Inosine; Nicotinamide; Xanthine; Xanthosine; Orotic Acid; Orotidine; anthranilic acid; Methylglyoxal; Argininic Acid; Homocysteine
Actinomyces urogenitalis	0.0014	14	18	Myoinositol; Orotic Acid; S-Adenosylhomocysteine; Hypoxanthine; Inosine; Nicotinamide; Xanthine; Xanthosine; Orotidine; anthranilic acid; Cytidine; Uridine; Argininic Acid; Homocysteine
Flavonifractor plautii	0.5483	13	17	S-Adenosylhomocysteine; Hypoxanthine; Inosine; Nicotinamide; Xanthine; Xanthosine; Orotic Acid; Orotidine; Cytidine; Uridine; Homocysteine; Argininic Acid; Urea
Collinsella aerofaciens	0.415	8	17	S-Adenosylhomocysteine; Orotic Acid; Orotidine; Xanthine; Quinolinic Acid; Argininic Acid; Hypoxanthine; Homocysteine
Sutterella wadsworthensis	0.2259	10	17	Orotic Acid; S-Adenosylhomocysteine; Orotidine; anthranilic acid; Cytidine; Inosine; Uridine; Xanthosine; Homocysteine; Argininic Acid
Paraprevotella clara	0.0939	9	17	S-Adenosylhomocysteine; Quinolinic Acid; Cytidine; Uridine; Inosine; Xanthosine; Argininic Acid; Homocysteine; Phenylacetic acid
Adlercreutzia equolifaciens	0.0599	11	17	S-Adenosylhomocysteine; Hypoxanthine; Inosine; Nicotinamide; Xanthine; Xanthosine; Orotic Acid; Orotidine; Homocysteine; Argininic Acid; Phenylacetic acid
Enterococcus faecium	0.0218	17	17	Orotic Acid; S-Adenosylhomocysteine; Hypoxanthine; Inosine; Nicotinamide; Xanthine; Xanthosine; Orotidine; Cytidine; Uridine; Myoinositol; Sorbitol; Indole-3-acetic acid (free); Phenylacetic acid; y-guanidinobutyric Acid; Argininic Acid; Homocysteine
Lactobacillus acidophilus	0.019	15	17	Arab(in)itol; Methylglyoxal; Sorbitol; Orotic Acid; Homocysteine; S-Adenosylhomocysteine; Xanthine; Cytidine; Uridine; Oxalate; Phenol; Argininic Acid; Urea; Inosine; Orotidine
Bacteroides barnesiae	0.0054	13	17	Orotic Acid; S-Adenosylhomocysteine; Hypoxanthine; Inosine; Nicotinamide; Xanthine; Xanthosine; Orotidine; anthranilic acid; Cytidine; Uridine; Argininic Acid; Phenylacetic acid
Bacteroides sp 9 1 42FAA	0.0041	13	17	Orotic Acid; S-Adenosylhomocysteine; Hypoxanthine; Inosine; Nicotinamide; Xanthine; Xanthosine; Orotidine; anthranilic acid; Cytidine; Uridine; Argininic Acid; Phenylacetic acid
Lachnospiraceae bacterium 7 1 58FAA	0.6898	13	16	S-Adenosylhomocysteine; Hypoxanthine; Inosine; Nicotinamide; Xanthine; Xanthosine; Orotic Acid; Orotidine; Cytidine; Uridine; Homocysteine; Argininic Acid; Urea
Parasutterella excrementihominis	0.3864	8	16	Orotic Acid; S-Adenosylhomocysteine; Orotidine; Cytidine; Inosine; Uridine; Xanthosine; Argininic Acid
Prevotella copri	0.1687	9	16	S-Adenosylhomocysteine; Orotic Acid; Orotidine; anthranilic acid; Quinolinic Acid; Cytidine; Uridine; Argininic Acid; Homocysteine
Alistipes senegalensis	0.1265	15	16	3-hydroxyanthranilic acid; S-Adenosylhomocysteine; Hypoxanthine; Inosine; Nicotinamide; Xanthine; Xanthosine; Orotic Acid; Orotidine; Quinolinic Acid; Uridine; Homocysteine; Phenylacetic acid; Urea; Argininic Acid
Eubacterium sp 3 1 31	0.098	12	16	S-Adenosylhomocysteine; Hypoxanthine; Inosine; Nicotinamide; Xanthine; Xanthosine; Orotic Acid; Orotidine; Cytidine; Uridine; Argininic Acid; Homocysteine
Clostridium ramosum	0.0912	15	16	S-Adenosylhomocysteine; Hypoxanthine; Inosine; Nicotinamide; Xanthine; Xanthosine; Orotic Acid; Orotidine; anthranilic acid; Quinolinic Acid; Cytidine; Uridine; Methylglyoxal; Argininic Acid; Homocysteine
Erysipelotrichaceae bacterium 2 2 44A	0.0612	12	16	S-Adenosylhomocysteine; Hypoxanthine; Inosine; Nicotinamide; Xanthine; Xanthosine; Orotic Acid; Orotidine; Quinolinic Acid; Cytidine; Uridine; Argininic Acid
Erysipelotrichaceae bacterium 21 3	0.0503	13	16	S-Adenosylhomocysteine; Hypoxanthine; Inosine; Nicotinamide; Xanthine; Xanthosine; Orotic Acid; Orotidine; Quinolinic Acid; Cytidine; Uridine; Argininic Acid; Homocysteine
Prevotella stercorea	0.0367	13	16	S-Adenosylhomocysteine; Orotic Acid; Orotidine; Xanthine; Quinolinic Acid; Cytidine; Uridine; Inosine; Xanthosine; Myoinositol; Sorbitol; Homocysteine; Argininic Acid
Eggerthella lenta	0.0122	10	16	3-hydroxyanthranilic acid; S-Adenosylhomocysteine; Hypoxanthine; Xanthine; Homocysteine; Asymetric Dimethylarginine (ADMA); Dimethylamine; Argininic Acid; Orotidine; Phenylacetic acid
Bacteroides gallinarum	0.0095	15	16	S-Adenosylhomocysteine; Hypoxanthine; Inosine; Nicotinamide; Xanthine; Xanthosine; Orotic Acid; Orotidine; anthranilic acid; Cytidine; Uridine; Methylglyoxal; Argininic Acid; Homocysteine; Phenylacetic acid
Enterococcus gallinarum	0.0095	11	16	Myoinositol; Methylglyoxal; S-Adenosylhomocysteine; Hypoxanthine; Inosine; Nicotinamide; Xanthine; Xanthosine; Cytidine; Uridine; Argininic Acid
Blautia hansenii	0.0082	11	16	S-Adenosylhomocysteine; Hypoxanthine; Inosine; Nicotinamide; Xanthine; Xanthosine; Orotic Acid; Orotidine; Quinolinic Acid; Methylglyoxal; Argininic Acid
Raoultella ornithinolytica	0.0041	11	16	Methylglyoxal; Orotic Acid; S-Adenosylhomocysteine; Hypoxanthine; Inosine; Nicotinamide; Xanthine; Xanthosine; Uridine; Cytidine; Putrescine
Prevotella denticola	0.0027	11	16	Homocysteine; S-Adenosylhomocysteine; Orotic Acid; Orotidine; Hypoxanthine; Xanthine; Quinolinic Acid; Cytidine; Uridine; Myoinositol; Sorbitol
Dialister invisus	0.4299	10	15	S-Adenosylhomocysteine; Orotic Acid; Orotidine; Xanthine; Cytidine; Inosine; Uridine; Xanthosine; Homocysteine; Argininic Acid
Burkholderiales bacterium 1 1 47	0.3755	8	15	Orotic Acid; S-Adenosylhomocysteine; Orotidine; Cytidine; Inosine; Uridine; Xanthosine; Argininic Acid
Bifidobacterium bifidum	0.2422	7	15	S-Adenosylhomocysteine; Orotic Acid; Orotidine; anthranilic acid; Xanthine; Homocysteine; Argininic Acid
Acidaminococcus intestini	0.0653	7	15	S-Adenosylhomocysteine; Orotic Acid; Orotidine; anthranilic acid; Xanthine; Argininic Acid; Homocysteine
Erysipelotrichaceae bacterium 6 1 45	0.0571	12	15	S-Adenosylhomocysteine; Hypoxanthine; Inosine; Nicotinamide; Xanthine; Xanthosine; Orotic Acid; Orotidine; Quinolinic Acid; Cytidine; Uridine; Argininic Acid
Catenibacterium mitsuokai	0.0408	13	15	S-Adenosylhomocysteine; Hypoxanthine; Inosine; Nicotinamide; Xanthine; Xanthosine; Orotic Acid; Orotidine; Quinolinic Acid; Cytidine; Uridine; Argininic Acid; Homocysteine
Veillonella ratti	0.0299	11	15	S-Adenosylhomocysteine; Orotic Acid; Orotidine; Xanthine; Putrescine; Cytidine; Inosine; Uridine; Xanthosine; Homocysteine; Argininic Acid
Haemophilus pittmaniae	0.0245	13	15	Homocysteine; S-Adenosylhomocysteine; Hypoxanthine; Inosine; Nicotinamide; Xanthine; Xanthosine; Orotic Acid; Orotidine; Cytidine; Uridine; Argininic Acid; Methylglyoxal
Collinsella tanakaei	0.0245	9	15	S-Adenosylhomocysteine; Hypoxanthine; Inosine; Nicotinamide; Xanthine; Xanthosine; Argininic Acid; Orotidine; Homocysteine
Lachnospiraceae bacterium 2 1 46FAA	0.0204	14	15	S-Adenosylhomocysteine; Hypoxanthine; Inosine; Nicotinamide; Xanthine; Xanthosine; Orotic Acid; Orotidine; Quinolinic Acid; Cytidine; Uridine; Methylglyoxal; Homocysteine; Argininic Acid
Acidaminococcus sp BV3L6	0.0068	7	15	S-Adenosylhomocysteine; Orotic Acid; Orotidine; anthranilic acid; Xanthine; Argininic Acid; Homocysteine
Clostridium innocuum	0.0354	12	14	S-Adenosylhomocysteine; Hypoxanthine; Inosine; Nicotinamide; Xanthine; Xanthosine; Orotic Acid; Orotidine; Quinolinic Acid; Cytidine; Uridine; Argininic Acid
Lactobacillus crispatus	0.0041	9	14	S-Adenosylhomocysteine; Xanthine; Cytidine; Uridine; Hypoxanthine; Inosine; Argininic Acid; Orotidine; Homocysteine
Clostridium symbiosum	0.3932	5	13	S-Adenosylhomocysteine; Orotic Acid; Orotidine; Quinolinic Acid; Methylglyoxal
Campylobacter concisus	0.0122	8	13	Orotic Acid; S-Adenosylhomocysteine; Orotidine; anthranilic acid; Homocysteine; Phenol sulfate; Argininic Acid; p-Cresylsulfate (free)
Enterobacter aerogenes	0.0054	13	13	Myoinositol; Methylglyoxal; Homocysteine; S-Adenosylhomocysteine; Hypoxanthine; Inosine; Nicotinamide; Xanthine; Xanthosine; Uridine; Putrescine; Urea; Cytidine
Hafnia alvei	0.0027	11	13	3-hydroxyanthranilic acid; Orotic Acid; S-Adenosylhomocysteine; Hypoxanthine; Inosine; Nicotinamide; Xanthine; Xanthosine; Orotidine; anthranilic acid; Argininic Acid
Bifidobacterium pseudocatenulatum	0.1156	6	12	S-Adenosylhomocysteine; Orotic Acid; Orotidine; Xanthine; Oxalate; Argininic Acid
Collinsella stercoris	0.0095	9	12	S-Adenosylhomocysteine; Hypoxanthine; Inosine; Nicotinamide; Xanthine; Xanthosine; Quinolinic Acid; Argininic Acid; Orotidine
Escherichia sp TW09276	0.0027	11	12	S-Adenosylhomocysteine; Hypoxanthine; Inosine; Nicotinamide; Xanthine; Xanthosine; Uridine; Putrescine; Myoinositol; Cytidine; Urea
Acidaminococcus sp HPA0509	0.0014	6	12	S-Adenosylhomocysteine; Orotic Acid; Orotidine; Xanthine; Argininic Acid; Homocysteine
Bifidobacterium catenulatum	0.0395	7	11	S-Adenosylhomocysteine; Orotic Acid; Orotidine; anthranilic acid; Quinolinic Acid; Xanthine; Argininic Acid
Bifidobacterium breve	0.0327	8	11	S-Adenosylhomocysteine; Orotic Acid; Orotidine; anthranilic acid; Xanthine; Hypoxanthine; Argininic Acid; Homocysteine
Butyrivibrio crossotus	0.0286	12	11	S-Adenosylhomocysteine; Hypoxanthine; Inosine; Nicotinamide; Xanthine; Xanthosine; Orotic Acid; Orotidine; anthranilic acid; Methylglyoxal; Argininic Acid; Homocysteine
Erysipelotrichaceae bacterium 5 2 54FAA	0.0259	10	11	S-Adenosylhomocysteine; Hypoxanthine; Inosine; Nicotinamide; Xanthine; Xanthosine; Orotic Acid; Orotidine; Homocysteine; Argininic Acid
Enterococcus casseliflavus	0.015	12	11	S-Adenosylhomocysteine; Hypoxanthine; Inosine; Nicotinamide; Xanthine; Xanthosine; Orotic Acid; Orotidine; Myoinositol; Sorbitol; Argininic Acid; Homocysteine
Enterococcus faecalis	0.0122	10	11	S-Adenosylhomocysteine; Orotic Acid; Orotidine; Cytidine; Uridine; Myoinositol; Sorbitol; Argininic Acid; anthranilic acid; Homocysteine
Coprobacillus sp 29 1	0.0095	12	11	Homocysteine; S-Adenosylhomocysteine; Hypoxanthine; Inosine; Nicotinamide; Xanthine; Xanthosine; Orotic Acid; Orotidine; Cytidine; Uridine; Argininic Acid
Anaerococcus obesiensis	0.0095	8	11	S-Adenosylhomocysteine; Orotic Acid; Orotidine; Cytidine; Uridine; Xanthine; Argininic Acid; Hypoxanthine
Erysipelotrichaceae bacterium 3 1 53	0.0068	9	11	S-Adenosylhomocysteine; Hypoxanthine; Inosine; Nicotinamide; Xanthine; Xanthosine; a-keto-d-Guanidinovaleric Acid; Orotidine; Argininic Acid
Streptococcus vestibularis	0.0231	12	10	Homocysteine; S-Adenosylhomocysteine; Hypoxanthine; Xanthine; Cytidine; Inosine; Uridine; Xanthosine; Urea; anthranilic acid; Methylglyoxal; Argininic Acid
Anaerococcus vaginalis	0.0109	7	10	Hypoxanthine; Uric Acid; Xanthine; S-Adenosylhomocysteine; Cytidine; Uridine; Argininic Acid
Haemophilus sputorum	0.0095	8	10	3-hydroxyanthranilic acid; Methylglyoxal; S-Adenosylhomocysteine; Homocysteine; Myoinositol; Urea; Orotidine; Argininic Acid
Porphyromonas somerae	0.0095	7	10	S-Adenosylhomocysteine; Cytidine; Inosine; Uridine; Xanthosine; Orotidine; Phenol
Eubacterium infirmum	0.0027	9	10	S-Adenosylhomocysteine; Hypoxanthine; Inosine; Nicotinamide; Xanthine; Xanthosine; Homocysteine; Orotidine; Argininic Acid
Escherichia albertii	0.0014	10	10	Methylglyoxal; S-Adenosylhomocysteine; Hypoxanthine; Inosine; Nicotinamide; Xanthine; Xanthosine; Homocysteine; Pseudouridine; Myoinositol
Desulfovibrio desulfuricans	0.0952	10	9	3-hydroxyanthranilic acid; Monomethylamine; Trimethylamine; Orotic Acid; Orotidine; anthranilic acid; Homocysteine; S-Adenosylhomocysteine; Argininic Acid; Phenylacetic acid
Streptococcus mitis oralis pneumoniae	0.0327	10	9	Homocysteine; S-Adenosylhomocysteine; Hypoxanthine; Inosine; Nicotinamide; Xanthine; Xanthosine; Argininic Acid; Cytidine; Uridine
Lactobacillus ruminis	0.0109	8	9	Homocysteine; S-Adenosylhomocysteine; Orotic Acid; Orotidine; Quinolinic Acid; Cytidine; Uridine; Argininic Acid
Subdoligranulum variabile	0.0082	7	9	Orotic Acid; S-Adenosylhomocysteine; Orotidine; Putrescine; Urea; Methylglyoxal; Argininic Acid
Clostridium butyricum	0.0041	7	9	Homocysteine; S-Adenosylhomocysteine; Xanthine; Uridine; Cytidine; Orotidine; Argininic Acid
Coprobacillus sp D6	0.0041	6	9	Homocysteine; S-Adenosylhomocysteine; Xanthine; Cytidine; Uridine; Argininic Acid
Campylobacter gracilis	0.0014	7	9	Orotic Acid; Trimethylamine; Trimethylamine-N-oxide; Homocysteine; S-Adenosylhomocysteine; Quinolinic Acid; Argininic Acid
Blautia hydrogenotrophica	0.0517	7	8	S-Adenosylhomocysteine; Orotic Acid; Orotidine; anthranilic acid; Uridine; Argininic Acid; Phenylacetic acid
Anaerostipes caccae	0.0122	11	8	S-Adenosylhomocysteine; Hypoxanthine; Inosine; Nicotinamide; Xanthine; Xanthosine; Orotic Acid; Orotidine; anthranilic acid; Quinolinic Acid; Methylglyoxal
Prevotella oris	0.0068	6	8	S-Adenosylhomocysteine; Orotic Acid; Orotidine; Myoinositol; Sorbitol; Argininic Acid
Bifidobacterium angulatum	0.0054	6	8	S-Adenosylhomocysteine; Hypoxanthine; Xanthine; Orotidine; Argininic Acid; Homocysteine
Lachnospiraceae bacterium 4 1 37FAA	0.0027	10	8	Hypoxanthine; Inosine; Nicotinamide; Xanthine; Xanthosine; Orotic Acid; Orotidine; S-Adenosylhomocysteine; Methylglyoxal; Argininic Acid
Clostridium sp D5	0.0027	4	8	S-Adenosylhomocysteine; Methylglyoxal; Argininic Acid; Phenylacetic acid
Enterobacteriaceae bacterium 9 2 54FAA	0.0014	10	8	3-hydroxyanthranilic acid; S-Adenosylhomocysteine; Hypoxanthine; Inosine; Nicotinamide; Xanthine; Xanthosine; Orotidine; anthranilic acid; Argininic Acid
Haemophilus influenzae	0.0014	10	8	3-hydroxyanthranilic acid; Trimethylamine; Trimethylamine-N-oxide; S-Adenosylhomocysteine; Cytidine; Inosine; Uridine; Xanthosine; Urea; Putrescine
Peptostreptococcus anaerobius	0.0177	7	7	S-Adenosylhomocysteine; Hypoxanthine; Inosine; Nicotinamide; Xanthine; Xanthosine; Quinolinic Acid
Eubacterium dolichum	0.015	10	7	S-Adenosylhomocysteine; Hypoxanthine; Inosine; Nicotinamide; Xanthine; Xanthosine; Cytidine; Uridine; Orotidine; Argininic Acid
Aggregatibacter segnis	0.0068	9	7	Orotic Acid; S-Adenosylhomocysteine; Hypoxanthine; Inosine; Nicotinamide; Xanthine; Xanthosine; Orotidine; Argininic Acid
Enterococcus hirae	0.0054	9	7	S-Adenosylhomocysteine; Hypoxanthine; Inosine; Nicotinamide; Xanthine; Xanthosine; Orotic Acid; Orotidine; Homocysteine
Dialister micraerophilus	0.0054	6	7	Indole-3-acetic acid (free); S-Adenosylhomocysteine; Orotic Acid; Orotidine; Putrescine; Argininic Acid
Haemophilus haemolyticus	0.0041	7	7	3-hydroxyanthranilic acid; S-Adenosylhomocysteine; Cytidine; Inosine; Uridine; Xanthosine; Urea
Staphylococcus epidermidis	0.0027	12	7	Methylglyoxal; 3-hydroxyanthranilic acid; Indole-3-acetic acid (free); Hypoxanthine; Inosine; Nicotinamide; Xanthine; Xanthosine; Cytidine; Uridine; Urea; Argininic Acid
Oscillibacter sp KLE 1745	0.0871	6	6	Hypoxanthine; Uric Acid; Xanthine; S-Adenosylhomocysteine; Orotidine; Argininic Acid
Oscillibacter sp KLE 1728	0.0735	6	6	Hypoxanthine; Uric Acid; Xanthine; S-Adenosylhomocysteine; Orotidine; Argininic Acid
Streptococcus lutetiensis	0.0122	6	6	S-Adenosylhomocysteine; Hypoxanthine; Xanthine; Cytidine; Uridine; Myoinositol
Acidaminococcus fermentans	0.0095	6	6	S-Adenosylhomocysteine; Orotic Acid; Orotidine; anthranilic acid; Homocysteine; Argininic Acid
Varibaculum cambriense	0.0041	5	6	Myoinositol; S-Adenosylhomocysteine; Orotic Acid; Orotidine; Argininic Acid
Enterococcus durans	0.0027	8	6	Orotic Acid; Xanthine; Myoinositol; Indole-3-acetic acid (free); Phenylacetic acid; y-guanidinobutyric Acid; Homocysteine; Methylglyoxal
Campylobacter ureolyticus	0.0027	2	6	S-Adenosylhomocysteine; Argininic Acid
Clostridium sp HGF2	0.0014	8	6	S-Adenosylhomocysteine; Hypoxanthine; Inosine; Nicotinamide; Xanthine; Xanthosine; Quinolinic Acid; Argininic Acid
Clostridium sporogenes	0.0014	4	6	Methylglyoxal; Monomethylamine; Trimethylamine; S-Adenosylhomocysteine
Blautia producta	0.0667	5	5	Myoinositol; S-Adenosylhomocysteine; Uridine; Methylglyoxal; Argininic Acid
Lactobacillus gasseri	0.019	6	5	S-Adenosylhomocysteine; Hypoxanthine; Xanthine; Nicotinamide; Homocysteine; Argininic Acid
Peptostreptococcus stomatis	0.0109	3	5	S-Adenosylhomocysteine; Orotidine; Argininic Acid
Peptoniphilus harei	0.0082	8	5	S-Adenosylhomocysteine; Hypoxanthine; Xanthine; Cytidine; Uridine; Inosine; Nicotinamide; Xanthosine
Peptoniphilus lacrimalis	0.0068	7	5	S-Adenosylhomocysteine; Hypoxanthine; Inosine; Nicotinamide; Xanthine; Xanthosine; Argininic Acid
Solobacterium moorei	0.0054	4	5	Xanthine; Uridine; Cytidine; Argininic Acid
Peptoniphilus duerdenii	0.0041	6	5	S-Adenosylhomocysteine; Orotic Acid; Orotidine; Xanthine; Indole-3-acetic acid (free); Phenylacetic acid
Finegoldia magna	0.0041	3	5	S-Adenosylhomocysteine; Uridine; Homocysteine
Lactobacillus sakei	0.0027	9	5	S-Adenosylhomocysteine; Hypoxanthine; Inosine; Nicotinamide; Xanthine; Xanthosine; Cytidine; Uridine; Argininic Acid
Clostridium celatum	0.0014	11	5	Hypoxanthine; Inosine; Nicotinamide; Xanthine; Xanthosine; Orotic Acid; Orotidine; Cytidine; Uridine; Urea; Homocysteine
Clostridium phytofermentans	0.0014	3	5	S-Adenosylhomocysteine; Methylglyoxal; Argininic Acid
Campylobacter curvus	0	2	5	S-Adenosylhomocysteine; Argininic Acid
Streptococcus australis	0.0327	8	4	Hypoxanthine; Inosine; Nicotinamide; Xanthine; Xanthosine; Cytidine; Uridine; Argininic Acid
Lactococcus lactis	0.0177	5	4	Orotic Acid; S-Adenosylhomocysteine; Argininic Acid; Cytidine; Uridine
Streptococcus sanguinis	0.0068	3	4	Methylglyoxal; S-Adenosylhomocysteine; anthranilic acid
Gordonibacter pamelaeae	0.0054	6	4	3-hydroxyanthranilic acid; Homocysteine; S-Adenosylhomocysteine; Asymetric Dimethylarginine (ADMA); Dimethylamine; Argininic Acid
Streptococcus anginosus	0.0041	9	4	S-Adenosylhomocysteine; Hypoxanthine; Inosine; Nicotinamide; Xanthine; Xanthosine; Cytidine; Uridine; Argininic Acid
Streptococcus pasteurianus	0.0041	6	4	S-Adenosylhomocysteine; Hypoxanthine; Xanthine; Myoinositol; Sorbitol; Homocysteine
Actinomyces turicensis	0.0041	3	4	S-Adenosylhomocysteine; Hypoxanthine; Argininic Acid
Enterococcus raffinosus	0.0027	2	4	S-Adenosylhomocysteine; Xanthine
Enterococcus mundtii	0.0014	8	4	S-Adenosylhomocysteine; Hypoxanthine; Inosine; Nicotinamide; Xanthine; Xanthosine; Argininic Acid; Homocysteine
Brachyspira pilosicoli	0.0014	7	4	3-hydroxyanthranilic acid; S-Adenosylhomocysteine; Hypoxanthine; Inosine; Nicotinamide; Xanthine; Xanthosine
Klebsiella sp MS 92 3	0.0014	4	4	Methylglyoxal; Homocysteine; S-Adenosylhomocysteine; Argininic Acid
Ruminococcus albus	0.0299	4	3	S-Adenosylhomocysteine; Myoinositol; Sorbitol; Urea
Prevotella bivia	0.0231	6	3	S-Adenosylhomocysteine; Hypoxanthine; Inosine; Nicotinamide; Xanthine; Xanthosine
Enterococcus avium	0.0109	8	3	Putrescine; Hypoxanthine; Inosine; Nicotinamide; Xanthine; Xanthosine; Orotic Acid; Orotidine
Streptococcus intermedius	0.0068	6	3	S-Adenosylhomocysteine; Hypoxanthine; Inosine; Nicotinamide; Xanthine; Xanthosine
Coriobacteriaceae bacterium phI	0.0054	3	3	S-Adenosylhomocysteine; Argininic Acid; Hypoxanthine
Pseudomonas mendocina	0.0054	3	3	S-Adenosylhomocysteine; Argininic Acid; anthranilic acid
Anaerofustis stercorihominis	0.0041	7	3	Hypoxanthine; Inosine; Nicotinamide; Xanthine; Xanthosine; Uridine; Argininic Acid
Lactobacillus plantarum	0.0027	4	3	S-Adenosylhomocysteine; Orotic Acid; Orotidine; Argininic Acid
Pediococcus acidilactici	0.0027	3	3	3-hydroxyanthranilic acid; Xanthine; Argininic Acid
Haemophilus paraphrohaemolyticus	0.0014	4	3	3-hydroxyanthranilic acid; Cytidine; Uridine; Homocysteine
Cronobacter malonaticus	0.0014	3	3	Methylglyoxal; S-Adenosylhomocysteine; Argininic Acid
Cronobacter sakazakii	0.0014	2	3	S-Adenosylhomocysteine; Argininic Acid
Pediococcus pentosaceus	0	3	3	3-hydroxyanthranilic acid; S-Adenosylhomocysteine; Argininic Acid
Lactobacillus fermentum	0.0177	1	2	Argininic Acid
Streptococcus infantis	0.0163	6	2	Homocysteine; Hypoxanthine; Inosine; Nicotinamide; Xanthine; Xanthosine
Eikenella corrodens	0.0095	2	2	Methylglyoxal; Argininic Acid
Lactobacillus rhamnosus	0.0082	3	2	S-Adenosylhomocysteine; Myoinositol; Sorbitol
Bifidobacterium pseudolongum	0.0054	3	2	Homocysteine; Myoinositol; Sorbitol
Lactobacillus vaginalis	0.0054	2	2	Homocysteine; Argininic Acid
Staphylococcus aureus	0.0041	2	2	S-Adenosylhomocysteine; Argininic Acid
Streptococcus mutans	0.0041	2	2	Methylglyoxal; S-Adenosylhomocysteine
Enterococcus asini	0.0027	2	2	S-Adenosylhomocysteine; Argininic Acid
Gardnerella vaginalis	0.0027	2	2	S-Adenosylhomocysteine; Orotidine
Streptococcus gallolyticus	0.0014	3	2	Myoinositol; Sorbitol; Homocysteine
Clostridium glycolicum	0.0014	2	2	Putrescine; Argininic Acid
Bacteroidales bacterium ph8	0.2789	2	1	Homocysteine; S-Adenosylhomocysteine
Rothia mucilaginosa	0.019	1	1	Orotidine
Eubacterium cylindroides	0.0177	1	1	S-Adenosylhomocysteine
Lactobacillus casei paracasei	0.0163	1	1	Orotidine
Marvinbryantia formatexigens	0.0027	1	1	Methylglyoxal
Prevotella nigrescens	0.0027	1	1	S-Adenosylhomocysteine
Streptococcus infantarius	0.0027	1	1	Myoinositol
Lactobacillus animalis	0.0014	2	1	Orotic Acid; Orotidine
Abiotrophia defectiva	0.0014	1	1	S-Adenosylhomocysteine
Enterobacter mori	0.0014	1	1	Argininic Acid
Fusobacterium periodonticum	0.0014	1	1	Argininic Acid
Jonquetella anthropi	0.0014	1	1	Hypoxanthine
Lactobacillus jensenii	0.0014	1	1	Argininic Acid
Parvimonas micra	0.0014	1	1	Homocysteine
Streptococcus macedonicus	0.0014	1	1	Homocysteine
Pediococcus lolii	0	1	1	Argininic Acid

## Sheet: enzymes
Enzyme name	Number of bacteria which express mRNA for this enzyme	Percent of patients which have mRNA for this enzyme	Quartile of mRNA abundance	Percent of patients which have this enzyme detected in proteome	Toxin, which this enzyme can potentially synthesise
Orotidine-5'-phosphate decarboxylase	205	0.9932	2	0.6378	Orotidine
Purine-nucleoside phosphorylase	187	0.9918	2	0.6267	Hypoxanthine; Inosine; Nicotinamide; Xanthine; Xanthosine
Methylglyoxal synthase	124	0.9891	3	0.5822	Methylglyoxal
S-ribosylhomocysteine lyase	129	0.9782	3	0.4289	Homocysteine
Arginine--tRNA ligase	221	0.9959	2	0.42	Argininic Acid
Orotate phosphoribosyltransferase	199	0.9905	3	0.3578	Orotic Acid; Orotidine
Arginine decarboxylase	39	0.9129	2	0.32	Argininic Acid
Catalase	56	0.9769	3	0.2222	3-hydroxyanthranilic acid
O-acetylhomoserine aminocarboxypropyltransferase	46	0.9401	2	0.2156	Homocysteine
5-methyltetrahydropteroyltriglutamate--homocysteine S-methyltransferase	31	0.3823	1	0.1867	Homocysteine
Xanthine phosphoribosyltransferase	161	0.9837	2	0.1622	Xanthine
Adenosylhomocysteinase	68	0.9782	2	0.1622	Homocysteine; S-Adenosylhomocysteine
Dihydroorotate dehydrogenase (NAD(+))	28	0.9143	2	0.1444	Orotic Acid
Argininosuccinate lyase	192	0.9918	2	0.14	Argininic Acid
Phenylacetate--CoA ligase	84	0.9823	2	0.1244	Phenylacetic acid
tRNA-2-methylthio-N(6)-dimethylallyladenosine synthase	185	0.9905	2	0.1156	S-Adenosylhomocysteine
Alpha-galactosidase	71	0.9905	2	0.1156	Myoinositol; Sorbitol
Cytidine deaminase	48	0.8762	3	0.1156	Cytidine; Uridine
Nicotinate-nucleotide diphosphorylase (carboxylating)	40	0.7755	2	0.0889	Quinolinic Acid
Adenosylhomocysteine nucleosidase	143	0.9837	2	0.0822	S-Adenosylhomocysteine
Arginine deiminase	44	0.8327	3	0.0822	Argininic Acid
Glycerol dehydrogenase	26	0.5401	2	0.0711	Methylglyoxal
Hypoxanthine phosphoribosyltransferase	82	0.9769	3	0.0689	Hypoxanthine; Xanthine
Catalase peroxidase	2	0.049	2	0.0511	3-hydroxyanthranilic acid
L-iditol 2-dehydrogenase	18	0.6327	1	0.0489	Sorbitol
Quinolinate synthase	124	0.9782	2	0.0467	Quinolinic Acid
Uridine phosphorylase	57	0.9184	2	0.0467	Uridine
[Ribosomal protein S12] (aspartate(89)-C(3))-methylthiotransferase	190	0.9918	2	0.0356	S-Adenosylhomocysteine
tRNA (guanine(46)-N(7))-methyltransferase	188	0.9905	2	0.0311	S-Adenosylhomocysteine
Uridine kinase	118	0.9905	3	0.0289	Cytidine; Uridine
Ornithine decarboxylase	11	0.4871	2	0.0289	Putrescine
Site-specific DNA-methyltransferase (adenine-specific)	106	0.9864	2	0.0267	S-Adenosylhomocysteine
Anthranilate phosphoribosyltransferase	115	0.9429	2	0.02	anthranilic acid
3-demethylubiquinol 3-O-methyltransferase	9	0.8082	3	0.02	S-Adenosylhomocysteine
16S rRNA (adenine(1518)-N(6)/adenine(1519)-N(6))-dimethyltransferase	200	0.9905	2	0.0156	S-Adenosylhomocysteine
5'-nucleotidase	108	0.9864	3	0.0156	Cytidine; Inosine; Uridine; Xanthosine
DNA (cytosine-5-)-methyltransferase	108	0.9769	2	0.0156	S-Adenosylhomocysteine
Agmatinase	29	0.7429	2	0.0133	Putrescine; Urea
Uroporphyrinogen-III C-methyltransferase	25	0.5265	1	0.0133	S-Adenosylhomocysteine
Formyl-CoA transferase	8	0.2054	2	0.0133	Oxalate
Anthranilate synthase	39	0.551	2	0.0089	anthranilic acid
Thymidine phosphorylase	17	0.585	2	0.0089	Hypoxanthine
3'-nucleotidase	17	0.1946	2	0.0089	Cytidine; Uridine
Inositol 2-dehydrogenase	12	0.1633	2	0.0089	Myoinositol
Xanthine dehydrogenase	10	0.8	2	0.0089	Hypoxanthine; Uric Acid; Xanthine
Lactaldehyde dehydrogenase	8	0.2476	1	0.0089	Methylglyoxal
Lactoylglutathione lyase	41	0.668	2	0.0067	Methylglyoxal
Urease	27	0.5878	2	0.0067	Urea
Cystathionine gamma-synthase	24	0.2952	2	0.0067	Homocysteine
Creatininase	10	0.2639	2	0.0067	Creatine; Creatinine
tRNA (guanine(37)-N(1))-methyltransferase	204	0.9918	2	0.0044	S-Adenosylhomocysteine
Peptide chain release factor N(5)-glutamine methyltransferase	147	0.9837	2	0.0044	S-Adenosylhomocysteine
Demethylmenaquinone methyltransferase	91	0.9714	2	0.0044	S-Adenosylhomocysteine
Spermidine synthase	42	0.7687	2	0.0044	Putrescine
Dihydroorotate dehydrogenase (quinone)	38	0.9347	2	0.0044	Orotic Acid
Methionine synthase	26	0.8245	2	0.0044	Homocysteine
2-methoxy-6-polyprenyl-1,4-benzoquinol methylase	20	0.6667	2	0.0044	S-Adenosylhomocysteine
23S rRNA (adenine(1618)-N(6))-methyltransferase	18	0.7252	2	0.0044	S-Adenosylhomocysteine
Penicillin amidase	9	0.6299	2	0.0044	Phenylacetic acid
16S rRNA (guanine(1207)-N(2))-methyltransferase	8	0.2272	2	0.0044	S-Adenosylhomocysteine
Betaine reductase	6	0.7565	2	0.0044	Trimethylamine
Sarcosine reductase	6	0.4299	2	0.0044	Monomethylamine
Trimethylamine-N-oxide reductase (cytochrome c)	5	0.102	1	0.0044	Trimethylamine; Trimethylamine-N-oxide
Adenine deaminase	75	0.9646	2	0.0022	Hypoxanthine
S-adenosylhomocysteine deaminase	37	0.8762	2	0.0022	S-Adenosylhomocysteine
Pyrimidine-nucleoside phosphorylase	25	0.5088	2	0.0022	Cytidine; Uridine
Inositol-phosphate phosphatase	23	0.8748	2	0.0022	Myoinositol
Adenosine deaminase	22	0.3646	2	0.0022	Inosine
Precorrin-6B C(5,15)-methyltransferase (decarboxylating)	20	0.8694	2	0.0022	S-Adenosylhomocysteine
Cyclopropane-fatty-acyl-phospholipid synthase	15	0.3401	2	0.0022	S-Adenosylhomocysteine
Arginase	12	0.8231	3	0.0022	Argininic Acid; Urea
Trans-aconitate 2-methyltransferase	6	0.0898	2	0.0022	S-Adenosylhomocysteine
D-lactate dehydratase	5	0.1578	2	0.0022	Methylglyoxal
Ureidoglycolate lyase	5	0.0544	2	0.0022	Urea
Hyaluronan synthase	3	0.019	2	0.0022	Hyaluronic acid (Hyaluronan)
3-hydroxybenzoate 6-monooxygenase	2	0.0122	1	0.0022	Gentisic acid
CoA:oxalate CoA-transferase	1	0.0327	1	0.0022	Oxalate
Cobalt-precorrin-5B (C(1))-methyltransferase	85	0.9646	2	0	S-Adenosylhomocysteine
Malonyl-[acyl-carrier protein] O-methyltransferase	49	0.8952	2	0	S-Adenosylhomocysteine
23S rRNA (adenine(2085)-N(6))-dimethyltransferase	27	0.4599	2	0	S-Adenosylhomocysteine
Protein-L-isoaspartate(D-aspartate) O-methyltransferase	23	0.317	2	0	S-Adenosylhomocysteine
Precorrin-3B C(17)-methyltransferase	22	0.7891	2	0	S-Adenosylhomocysteine
Precorrin-4 C(11)-methyltransferase	22	0.7156	2	0	S-Adenosylhomocysteine
tRNA (uracil(54)-C(5))-methyltransferase	22	0.298	2	0	S-Adenosylhomocysteine
Precorrin-2 C(20)-methyltransferase	18	0.5796	2	0	S-Adenosylhomocysteine
Guanine deaminase	17	0.4204	2	0	Xanthine
16S rRNA (guanine(966)-N(2))-methyltransferase	16	0.1946	2	0	S-Adenosylhomocysteine
Diamine N-acetyltransferase	14	0.834	3	0	Putrescine
Protein-glutamate O-methyltransferase	13	0.2925	2	0	S-Adenosylhomocysteine
Glyoxylate reductase (NADP(+))	13	0.1728	2	0	Methylglyoxal
Tyrosine phenol-lyase	12	0.8667	3	0	Phenol
Nicotinamidase	12	0.1932	2	0	Nicotinamide
tRNA (guanosine(18)-2'-O)-methyltransferase	11	0.4857	3	0	S-Adenosylhomocysteine
Ribosomal protein L3 N(5)-glutamine methyltransferase	11	0.219	2	0	S-Adenosylhomocysteine
Hexokinase	8	0.3388	1	0	Sorbitol
Arylesterase	8	0.1673	2	0	Phenol
2-polyprenyl-6-hydroxyphenol methylase	8	0.1265	2	0	S-Adenosylhomocysteine
23S rRNA (guanine(1835)-N(2))-methyltransferase	8	0.1143	1	0	S-Adenosylhomocysteine
tRNA (5-methylaminomethyl-2-thiouridylate)-methyltransferase	8	0.1034	2	0	S-Adenosylhomocysteine
Dihydroorotate oxidase (fumarate)	8	0.0286	2	0	Orotic Acid
Amidase	8	0.0109	1	0	Indole-3-acetic acid (free); Phenylacetic acid; y-guanidinobutyric Acid
Purine nucleosidase	7	0.2844	2	0	Hypoxanthine; Inosine; Nicotinamide; Xanthine; Xanthosine
Cobalt-factor II C(20)-methyltransferase	7	0.1034	2	0	S-Adenosylhomocysteine
D-amino-acid transaminase	7	0.0571	1	0	a-keto-d-Guanidinovaleric Acid
Homocysteine S-methyltransferase	7	0.0449	2	0	Homocysteine; S-Adenosylhomocysteine
N-carbamoylputrescine amidase	6	0.2884	2	0	Putrescine
Putrescine aminotransferase	6	0.1619	2	0	Putrescine
Arylsulfatase	6	0.1537	1	0	Phenol sulfate
Arginine N-succinyltransferase	6	0.0517	1	0	Argininic Acid
Hippurate hydrolase	5	0.4463	2	0	Hippuric acid (total)
Mannitol 2-dehydrogenase	5	0.2122	1	0	Mannitol
Inosine kinase	5	0.1769	2	0	Inosine
Aldehyde reductase	5	0.1143	1	0	Arab(in)itol; Methylglyoxal; Sorbitol
Caffeoyl-CoA O-methyltransferase	5	0.0898	2	0	S-Adenosylhomocysteine
Glutamate--putrescine ligase	5	0.068	2	0	Putrescine
23S rRNA (guanine(745)-N(1))-methyltransferase	4	0.117	2	0	S-Adenosylhomocysteine
3-(3-hydroxy-phenyl)propanoic acid hydroxylase	4	0.0912	2	0	3-(3-Hydroxyphenyl) propanoic acid
Pseudouridine kinase	3	0.0966	2	0	Pseudouridine
Aryl-sulfate sulfotransferase	3	0.0599	1	0	Phenol sulfate
Aldehyde dehydrogenase (NAD(P)(+))	3	0.0585	1	0	Phenylacetic acid
Methylglyoxal reductase (NADPH)	3	0.0571	1	0	Methylglyoxal
Cystathionine beta-synthase	3	0.0435	1	0	Homocysteine
4-hydroxybenzoate decarboxylase	3	0.0395	3	0	Phenol
Cobalt-precorrin-4 methyltransferase	3	0.0286	2	0	S-Adenosylhomocysteine
Aldehyde dehydrogenase (NAD(+))	3	0.0272	1	0	Indole-3-acetic acid (free)
Putrescine carbamoyltransferase	3	0.015	2	0	Putrescine
D-arabinitol 4-dehydrogenase	3	0.0068	1	0	Mannitol
Dimethylargininase	3	0.0068	3	0	Asymetric Dimethylarginine (ADMA); Dimethylamine
Urea carboxylase	2	0.2776	1	0	Urea
2-iminoacetate synthase	2	0.0871	2	0	p-Cresylsulfate (free)
Ribosylpyrimidine nucleosidase	2	0.0367	2	0	Cytidine; Hypoxanthine; Inosine
CDP-diacylglycerol--inositol 3-phosphatidyltransferase	2	0.0354	2	0	Myoinositol
FAD-dependent urate hydroxylase	2	0.0068	1	0	Uric Acid
Allantoicase	2	0.0068	3	0	Urea
Uridine nucleosidase	2	0.0054	2	0	Nicotinamide; Uridine
Arylformamidase	2	0.0041	2	0	Kinurenine; anthranilic acid
Sterol 24-C-methyltransferase	2	0.0027	1	0	S-Adenosylhomocysteine
Phenylacetaldehyde dehydrogenase	1	0.0408	2	0	Phenylacetic acid
Site-specific DNA-methyltransferase (cytosine-N(4)-specific)	1	0.0245	2	0	S-Adenosylhomocysteine
23S rRNA (guanine(748)-N(1))-methyltransferase	1	0.0136	2	0	S-Adenosylhomocysteine
4-hydroxyphenylacetate decarboxylase	1	0.0095	3	0	p-Cresylsulfate (free)
Kynurenine--oxoglutarate transaminase	1	0.0082	1	0	Kinurenine; Kynurenic Acid
Phosphatidylethanolamine N-methyltransferase	1	0.0068	2	0	S-Adenosylhomocysteine
Multisite-specific tRNA:(cytosine-C(5))-methyltransferase	1	0.0068	2	0	S-Adenosylhomocysteine
Diphthine synthase	1	0.0068	2	0	S-Adenosylhomocysteine
Homospermidine synthase	1	0.0054	1	0	Putrescine
Diphthine methyl ester synthase	1	0.0054	2	0	S-Adenosylhomocysteine
Nicotinamide phosphoribosyltransferase	1	0.0041	1	0	Nicotinamide
Carnosine N-methyltransferase	1	0.0041	1	0	S-Adenosylhomocysteine
S-methyl-5'-thioinosine phosphorylase	1	0.0041	2	0	Hypoxanthine
18S rRNA (adenine(1779)-N(6)/adenine(1780)-N(6))-dimethyltransferase	1	0.0041	2	0	S-Adenosylhomocysteine
Non-specific polyamine oxidase	1	0.0041	3	0	Putrescine
Nitrilase	1	0.0027	1	0	Indole-3-acetic acid (free); Phenylacetic acid
Kynureninase	1	0.0027	1	0	Kinurenine; anthranilic acid; 3-hydroxyanthranilic acid
Anthranilate--CoA ligase	1	0.0027	2	0	anthranilic acid
Trimethylamine dehydrogenase	1	0.0027	2	0	Dimethylamine; Trimethylamine
Cobalt-precorrin-6B (C(15))-methyltransferase (decarboxylating)	1	0.0027	2	0	S-Adenosylhomocysteine
Phosphatidyl-N-methylethanolamine N-methyltransferase	1	0.0027	2	0	S-Adenosylhomocysteine
Protein-histidine N-methyltransferase	1	0.0027	2	0	S-Adenosylhomocysteine
Guanidinobutyrase	1	0.0027	2	0	Urea; y-guanidinobutyric Acid
3-hydroxyanthranilate 3,4-dioxygenase	1	0.0027	NA	0	3-hydroxyanthranilic acid
Arginine--pyruvate transaminase	1	0.0014	1	0	a-keto-d-Guanidinovaleric Acid; Argininic Acid
methyltransferase	1	0.0014	1	0	S-Adenosylhomocysteine
25S rRNA (adenine(645)-N(1))-methyltransferase	1	0.0014	1	0	S-Adenosylhomocysteine
tRNA(Phe) (7-(3-amino-3-carboxypropyl)wyosine(37)-O)-methyltransferase	1	0.0014	1	0	S-Adenosylhomocysteine
[Cytochrome c]-lysine N-methyltransferase	1	0.0014	1	0	S-Adenosylhomocysteine
mRNA (2'-O-methyladenosine-N(6)-)-methyltransferase	1	0.0014	1	0	S-Adenosylhomocysteine
methoxycarbonyltransferase	1	0.0014	1	0	S-Adenosylhomocysteine
Thiopurine S-methyltransferase	1	0.0014	2	0	S-Adenosylhomocysteine
; Q06996, L_SENDF ; O55528, L_SENDO	1	0.0014	3	0	S-Adenosylhomocysteine
Kynurenine 3-monooxygenase	1	0	NA	0	Kinurenine
Protein-S-isoprenylcysteine O-methyltransferase	1	0	NA	0	S-Adenosylhomocysteine
8-oxoguanine deaminase	1	0	NA	0	Uric Acid
